# Supplementary material for: Atomically dispersed Iridium on Mo2C as an efficient and stable alkaline hydrogen oxidation reaction catalyst
Source: Nat Commun. 2024 May 18;15:4236. doi: 10.1038/s41467-024-48672-9 (PMC11102501; doi:10.1038/s41467-024-48672-9)
Supplement: Supplementary file 3 — Source Data [file 41467_2024_48672_MOESM3_ESM.zip]

Archive with 2 entries (2 files):
- source data.xlsx
- Atomic Coordinates.txt
