# Supplementary material for: Atomically dispersed Iridium on Mo2C as an efficient and stable alkaline hydrogen oxidation reaction catalyst
Source: Nat Commun. 2024 May 18;15:4236. doi: 10.1038/s41467-024-48672-9 (PMC11102501; doi:10.1038/s41467-024-48672-9)
Supplement: Supplementary file 3 — Source Data [file 41467_2024_48672_MOESM3_ESM.zip › source data.xlsx]

## Sheet: Figure 1b
		X-axis	Y-axis			X-axis	Y-axis			X-axis	Y-axis			X-axis	Y-axis
Figure 1b	IrSA-Mo2C/C	2θ (°)	Intensity (arb.units)		Mo2C #35-0787	2θ (°)	Intensity (arb.units)		Ir #46-1044	2θ (°)	Intensity (arb.units)		IrO2 #43-1019	2θ (°)	Intensity (arb.units)
		25	66			34.354	20			40.662	100			28.027	100
		25.02	64			37.978	25			47.313	50			34.7	88
		25.04	64			39.392	100			69.142	40			40.058	25
		25.06	62			52.122	20			83.445	45			40.226	1
		25.08	68			61.527	17			88.066	15			45.02	1
		25.1	62			69.565	17							54.02	54
		25.12	62			72.384	2							57.937	12
		25.14	68			74.645	15							58.469	6
		25.16	68			75.513	10							65.571	12
		25.18	70			81.17	3							65.696	1
		25.2	76											66.068	13
		25.22	98											69.334	13
		25.24	60											72.887	1
		25.26	70											73.241	7
		25.28	56											76.254	1
		25.3	70											76.719	1
		25.32	66											83.199	9
		25.34	64
		25.36	72
		25.38	62
		25.4	68
		25.42	76
		25.44	62
		25.46	80
		25.48	60
		25.5	56
		25.52	64
		25.54	60
		25.56	66
		25.58	62
		25.6	72
		25.62	66
		25.64	70
		25.66	58
		25.68	52
		25.7	70
		25.72	72
		25.74	58
		25.76	64
		25.78	62
		25.8	52
		25.82	70
		25.84	60
		25.86	80
		25.88	50
		25.9	54
		25.92	66
		25.94	62
		25.96	68
		25.98	62
		26	72
		26.02	56
		26.04	66
		26.06	60
		26.08	44
		26.1	60
		26.12	62
		26.14	58
		26.16	68
		26.18	64
		26.2	50
		26.22	66
		26.24	66
		26.26	66
		26.28	62
		26.3	70
		26.32	50
		26.34	56
		26.36	56
		26.38	48
		26.4	58
		26.42	58
		26.44	58
		26.46	62
		26.48	58
		26.5	64
		26.52	62
		26.54	74
		26.56	66
		26.58	64
		26.6	66
		26.62	74
		26.64	50
		26.66	54
		26.68	62
		26.7	56
		26.72	54
		26.74	68
		26.76	52
		26.78	60
		26.8	74
		26.82	54
		26.84	60
		26.86	54
		26.88	60
		26.9	40
		26.92	50
		26.94	62
		26.96	48
		26.98	70
		27	50
		27.02	58
		27.04	52
		27.06	68
		27.08	62
		27.1	58
		27.12	64
		27.14	58
		27.16	44
		27.18	62
		27.2	48
		27.22	50
		27.24	68
		27.26	70
		27.28	60
		27.3	56
		27.32	64
		27.34	60
		27.36	56
		27.38	52
		27.4	48
		27.42	58
		27.44	52
		27.46	40
		27.48	52
		27.5	44
		27.52	50
		27.54	56
		27.56	54
		27.58	54
		27.6	56
		27.62	56
		27.64	36
		27.66	40
		27.68	54
		27.7	50
		27.72	50
		27.74	52
		27.76	44
		27.78	48
		27.8	44
		27.82	44
		27.84	52
		27.86	58
		27.88	54
		27.9	52
		27.92	56
		27.94	52
		27.96	52
		27.98	42
		28	42
		28.02	62
		28.04	50
		28.06	54
		28.08	54
		28.1	46
		28.12	62
		28.14	42
		28.16	42
		28.18	56
		28.2	46
		28.22	50
		28.24	46
		28.26	46
		28.28	48
		28.3	46
		28.32	48
		28.34	42
		28.36	48
		28.38	54
		28.4	42
		28.42	54
		28.44	50
		28.46	56
		28.48	50
		28.5	40
		28.52	44
		28.54	42
		28.56	54
		28.58	42
		28.6	42
		28.62	46
		28.64	44
		28.66	48
		28.68	48
		28.7	28
		28.72	42
		28.74	48
		28.76	44
		28.78	34
		28.8	56
		28.82	40
		28.84	46
		28.86	50
		28.88	36
		28.9	52
		28.92	44
		28.94	44
		28.96	60
		28.98	52
		29	40
		29.02	42
		29.04	44
		29.06	48
		29.08	36
		29.1	50
		29.12	48
		29.14	46
		29.16	36
		29.18	38
		29.2	36
		29.22	52
		29.24	46
		29.26	42
		29.28	46
		29.3	36
		29.32	40
		29.34	44
		29.36	30
		29.38	40
		29.4	36
		29.42	30
		29.44	42
		29.46	42
		29.48	44
		29.5	44
		29.52	36
		29.54	42
		29.56	42
		29.58	40
		29.6	38
		29.62	48
		29.64	48
		29.66	36
		29.68	44
		29.7	42
		29.72	46
		29.74	44
		29.76	42
		29.78	30
		29.8	34
		29.82	34
		29.84	40
		29.86	42
		29.88	38
		29.9	44
		29.92	32
		29.94	32
		29.96	48
		29.98	40
		30	38
		30.02	40
		30.04	40
		30.06	42
		30.08	32
		30.1	28
		30.12	36
		30.14	42
		30.16	44
		30.18	30
		30.2	44
		30.22	36
		30.24	30
		30.26	46
		30.28	36
		30.3	52
		30.32	32
		30.34	36
		30.36	34
		30.38	48
		30.4	52
		30.42	46
		30.44	40
		30.46	46
		30.48	42
		30.5	44
		30.52	30
		30.54	30
		30.56	32
		30.58	36
		30.6	36
		30.62	38
		30.64	36
		30.66	36
		30.68	28
		30.7	46
		30.72	40
		30.74	40
		30.76	42
		30.78	36
		30.8	44
		30.82	32
		30.84	32
		30.86	44
		30.88	32
		30.9	36
		30.92	38
		30.94	48
		30.96	38
		30.98	48
		31	36
		31.02	30
		31.04	48
		31.06	36
		31.08	52
		31.1	36
		31.12	38
		31.14	24
		31.16	32
		31.18	32
		31.2	44
		31.22	32
		31.24	32
		31.26	40
		31.28	36
		31.3	32
		31.32	46
		31.34	40
		31.36	28
		31.38	38
		31.4	30
		31.42	30
		31.44	38
		31.46	24
		31.48	44
		31.5	34
		31.52	32
		31.54	40
		31.56	40
		31.58	32
		31.6	28
		31.62	28
		31.64	36
		31.66	42
		31.68	38
		31.7	34
		31.72	40
		31.74	36
		31.76	52
		31.78	34
		31.8	30
		31.82	42
		31.84	32
		31.86	22
		31.88	34
		31.9	30
		31.92	38
		31.94	46
		31.96	26
		31.98	38
		32	28
		32.02	42
		32.04	36
		32.06	36
		32.08	46
		32.1	32
		32.12	30
		32.14	32
		32.16	26
		32.18	20
		32.2	30
		32.22	30
		32.24	24
		32.26	24
		32.28	34
		32.3	38
		32.32	28
		32.34	40
		32.36	30
		32.38	34
		32.4	28
		32.42	34
		32.44	34
		32.46	32
		32.48	26
		32.5	36
		32.52	32
		32.54	30
		32.56	32
		32.58	30
		32.6	42
		32.62	38
		32.64	34
		32.66	34
		32.68	30
		32.7	36
		32.72	36
		32.74	38
		32.76	40
		32.78	36
		32.8	32
		32.82	32
		32.84	28
		32.86	30
		32.88	34
		32.9	34
		32.92	40
		32.94	32
		32.96	32
		32.98	32
		33	32
		33.02	26
		33.04	32
		33.06	26
		33.08	36
		33.1	38
		33.12	30
		33.14	32
		33.16	30
		33.18	26
		33.2	36
		33.22	38
		33.24	40
		33.26	30
		33.28	32
		33.3	44
		33.32	26
		33.34	38
		33.36	40
		33.38	32
		33.4	32
		33.42	36
		33.44	28
		33.46	46
		33.48	30
		33.5	30
		33.52	22
		33.54	28
		33.56	30
		33.58	38
		33.6	30
		33.62	40
		33.64	40
		33.66	30
		33.68	28
		33.7	28
		33.72	30
		33.74	32
		33.76	20
		33.78	36
		33.8	32
		33.82	34
		33.84	38
		33.86	30
		33.88	36
		33.9	46
		33.92	34
		33.94	46
		33.96	38
		33.98	34
		34	42
		34.02	38
		34.04	50
		34.06	50
		34.08	42
		34.1	62
		34.12	34
		34.14	56
		34.16	54
		34.18	56
		34.2	52
		34.22	60
		34.24	62
		34.26	66
		34.28	76
		34.3	92
		34.32	70
		34.34	78
		34.36	74
		34.38	58
		34.4	92
		34.42	82
		34.44	82
		34.46	98
		34.48	72
		34.5	62
		34.52	84
		34.54	62
		34.56	68
		34.58	48
		34.6	68
		34.62	58
		34.64	60
		34.66	58
		34.68	52
		34.7	42
		34.72	52
		34.74	52
		34.76	48
		34.78	40
		34.8	44
		34.82	40
		34.84	44
		34.86	42
		34.88	50
		34.9	40
		34.92	38
		34.94	32
		34.96	34
		34.98	32
		35	34
		35.02	42
		35.04	34
		35.06	36
		35.08	34
		35.1	38
		35.12	30
		35.14	38
		35.16	38
		35.18	44
		35.2	42
		35.22	38
		35.24	40
		35.26	40
		35.28	46
		35.3	38
		35.32	36
		35.34	46
		35.36	32
		35.38	34
		35.4	34
		35.42	48
		35.44	38
		35.46	32
		35.48	40
		35.5	34
		35.52	30
		35.54	32
		35.56	28
		35.58	46
		35.6	36
		35.62	34
		35.64	36
		35.66	32
		35.68	36
		35.7	40
		35.72	34
		35.74	38
		35.76	28
		35.78	30
		35.8	28
		35.82	36
		35.84	20
		35.86	24
		35.88	30
		35.9	40
		35.92	44
		35.94	42
		35.96	32
		35.98	46
		36	30
		36.02	26
		36.04	34
		36.06	32
		36.08	44
		36.1	44
		36.12	32
		36.14	28
		36.16	40
		36.18	44
		36.2	40
		36.22	46
		36.24	40
		36.26	46
		36.28	30
		36.3	36
		36.32	50
		36.34	40
		36.36	32
		36.38	40
		36.4	28
		36.42	46
		36.44	34
		36.46	26
		36.48	54
		36.5	40
		36.52	36
		36.54	36
		36.56	34
		36.58	50
		36.6	44
		36.62	32
		36.64	56
		36.66	42
		36.68	38
		36.7	42
		36.72	42
		36.74	48
		36.76	42
		36.78	42
		36.8	36
		36.82	42
		36.84	56
		36.86	44
		36.88	58
		36.9	38
		36.92	52
		36.94	50
		36.96	50
		36.98	48
		37	46
		37.02	50
		37.04	54
		37.06	34
		37.08	40
		37.1	46
		37.12	58
		37.14	34
		37.16	46
		37.18	52
		37.2	48
		37.22	54
		37.24	56
		37.26	52
		37.28	50
		37.3	40
		37.32	52
		37.34	60
		37.36	58
		37.38	68
		37.4	74
		37.42	52
		37.44	58
		37.46	72
		37.48	70
		37.5	50
		37.52	70
		37.54	72
		37.56	76
		37.58	82
		37.6	74
		37.62	80
		37.64	78
		37.66	98
		37.68	90
		37.7	80
		37.72	88
		37.74	92
		37.76	88
		37.78	108
		37.8	76
		37.82	94
		37.84	90
		37.86	92
		37.88	82
		37.9	70
		37.92	94
		37.94	76
		37.96	58
		37.98	94
		38	78
		38.02	84
		38.04	74
		38.06	76
		38.08	86
		38.1	76
		38.12	70
		38.14	76
		38.16	64
		38.18	50
		38.2	56
		38.22	78
		38.24	68
		38.26	74
		38.28	64
		38.3	62
		38.32	82
		38.34	84
		38.36	68
		38.38	54
		38.4	64
		38.42	60
		38.44	56
		38.46	78
		38.48	64
		38.5	56
		38.52	36
		38.54	54
		38.56	56
		38.58	56
		38.6	68
		38.62	58
		38.64	66
		38.66	68
		38.68	76
		38.7	68
		38.72	72
		38.74	78
		38.76	74
		38.78	80
		38.8	84
		38.82	72
		38.84	76
		38.86	80
		38.88	74
		38.9	70
		38.92	90
		38.94	82
		38.96	106
		38.98	92
		39	106
		39.02	98
		39.04	114
		39.06	118
		39.08	104
		39.1	126
		39.12	124
		39.14	130
		39.16	140
		39.18	152
		39.2	174
		39.22	168
		39.24	182
		39.26	172
		39.28	198
		39.3	196
		39.32	218
		39.34	192
		39.36	206
		39.38	234
		39.4	192
		39.42	218
		39.44	210
		39.46	222
		39.48	214
		39.5	222
		39.52	186
		39.54	208
		39.56	180
		39.58	186
		39.6	156
		39.62	186
		39.64	168
		39.66	136
		39.68	150
		39.7	130
		39.72	128
		39.74	124
		39.76	104
		39.78	128
		39.8	122
		39.82	102
		39.84	116
		39.86	114
		39.88	80
		39.9	92
		39.92	86
		39.94	82
		39.96	66
		39.98	76
		40	76
		40.02	70
		40.04	74
		40.06	86
		40.08	74
		40.1	74
		40.12	68
		40.14	74
		40.16	48
		40.18	66
		40.2	70
		40.22	62
		40.24	68
		40.26	52
		40.28	50
		40.3	66
		40.32	62
		40.34	60
		40.36	66
		40.38	44
		40.4	60
		40.42	46
		40.44	58
		40.46	66
		40.48	64
		40.5	54
		40.52	62
		40.54	38
		40.56	48
		40.58	46
		40.6	52
		40.62	64
		40.64	54
		40.66	54
		40.68	54
		40.7	36
		40.72	48
		40.74	46
		40.76	50
		40.78	42
		40.8	50
		40.82	42
		40.84	48
		40.86	36
		40.88	46
		40.9	46
		40.92	42
		40.94	46
		40.96	56
		40.98	46
		41	54
		41.02	54
		41.04	34
		41.06	44
		41.08	46
		41.1	44
		41.12	36
		41.14	44
		41.16	46
		41.18	52
		41.2	44
		41.22	50
		41.24	62
		41.26	52
		41.28	44
		41.3	46
		41.32	48
		41.34	46
		41.36	50
		41.38	52
		41.4	56
		41.42	40
		41.44	42
		41.46	46
		41.48	46
		41.5	50
		41.52	44
		41.54	40
		41.56	54
		41.58	42
		41.6	40
		41.62	42
		41.64	30
		41.66	44
		41.68	50
		41.7	44
		41.72	44
		41.74	40
		41.76	40
		41.78	48
		41.8	40
		41.82	40
		41.84	54
		41.86	32
		41.88	48
		41.9	44
		41.92	46
		41.94	48
		41.96	46
		41.98	38
		42	30
		42.02	42
		42.04	50
		42.06	30
		42.08	48
		42.1	42
		42.12	46
		42.14	40
		42.16	50
		42.18	48
		42.2	48
		42.22	54
		42.24	48
		42.26	46
		42.28	44
		42.3	48
		42.32	38
		42.34	42
		42.36	52
		42.38	34
		42.4	40
		42.42	36
		42.44	50
		42.46	40
		42.48	54
		42.5	48
		42.52	52
		42.54	48
		42.56	58
		42.58	44
		42.6	44
		42.62	52
		42.64	40
		42.66	38
		42.68	46
		42.7	44
		42.72	42
		42.74	50
		42.76	48
		42.78	64
		42.8	58
		42.82	46
		42.84	58
		42.86	44
		42.88	48
		42.9	46
		42.92	50
		42.94	52
		42.96	48
		42.98	56
		43	54
		43.02	46
		43.04	56
		43.06	46
		43.08	36
		43.1	52
		43.12	44
		43.14	42
		43.16	44
		43.18	54
		43.2	50
		43.22	38
		43.24	48
		43.26	40
		43.28	30
		43.3	38
		43.32	50
		43.34	46
		43.36	50
		43.38	50
		43.4	50
		43.42	44
		43.44	56
		43.46	28
		43.48	36
		43.5	48
		43.52	38
		43.54	38
		43.56	24
		43.58	44
		43.6	36
		43.62	48
		43.64	42
		43.66	50
		43.68	46
		43.7	38
		43.72	42
		43.74	46
		43.76	42
		43.78	46
		43.8	46
		43.82	40
		43.84	40
		43.86	44
		43.88	46
		43.9	36
		43.92	32
		43.94	44
		43.96	38
		43.98	38
		44	34
		44.02	40
		44.04	40
		44.06	40
		44.08	40
		44.1	60
		44.12	34
		44.14	40
		44.16	32
		44.18	40
		44.2	46
		44.22	54
		44.24	46
		44.26	32
		44.28	44
		44.3	44
		44.32	26
		44.34	36
		44.36	44
		44.38	44
		44.4	40
		44.42	46
		44.44	48
		44.46	36
		44.48	30
		44.5	46
		44.52	30
		44.54	30
		44.56	44
		44.58	44
		44.6	42
		44.62	42
		44.64	38
		44.66	38
		44.68	38
		44.7	36
		44.72	42
		44.74	38
		44.76	54
		44.78	34
		44.8	28
		44.82	40
		44.84	42
		44.86	30
		44.88	44
		44.9	30
		44.92	30
		44.94	44
		44.96	30
		44.98	38
		45	30
		45.02	40
		45.04	26
		45.06	48
		45.08	32
		45.1	36
		45.12	52
		45.14	32
		45.16	38
		45.18	38
		45.2	44
		45.22	28
		45.24	44
		45.26	30
		45.28	30
		45.3	38
		45.32	24
		45.34	30
		45.36	26
		45.38	46
		45.4	30
		45.42	30
		45.44	28
		45.46	48
		45.48	26
		45.5	32
		45.52	26
		45.54	32
		45.56	34
		45.58	28
		45.6	36
		45.62	30
		45.64	26
		45.66	26
		45.68	26
		45.7	26
		45.72	32
		45.74	30
		45.76	36
		45.78	34
		45.8	36
		45.82	36
		45.84	28
		45.86	44
		45.88	38
		45.9	30
		45.92	30
		45.94	30
		45.96	20
		45.98	30
		46	32
		46.02	30
		46.04	30
		46.06	44
		46.08	24
		46.1	22
		46.12	26
		46.14	36
		46.16	30
		46.18	40
		46.2	32
		46.22	34
		46.24	24
		46.26	30
		46.28	38
		46.3	32
		46.32	22
		46.34	26
		46.36	34
		46.38	26
		46.4	18
		46.42	18
		46.44	28
		46.46	32
		46.48	22
		46.5	30
		46.52	38
		46.54	26
		46.56	32
		46.58	28
		46.6	28
		46.62	26
		46.64	32
		46.66	30
		46.68	20
		46.7	30
		46.72	28
		46.74	28
		46.76	22
		46.78	24
		46.8	28
		46.82	38
		46.84	34
		46.86	32
		46.88	30
		46.9	34
		46.92	26
		46.94	24
		46.96	36
		46.98	36
		47	28
		47.02	30
		47.04	30
		47.06	20
		47.08	32
		47.1	28
		47.12	30
		47.14	28
		47.16	20
		47.18	26
		47.2	36
		47.22	30
		47.24	32
		47.26	28
		47.28	24
		47.3	30
		47.32	30
		47.34	36
		47.36	46
		47.38	24
		47.4	28
		47.42	18
		47.44	30
		47.46	34
		47.48	22
		47.5	16
		47.52	32
		47.54	20
		47.56	26
		47.58	24
		47.6	18
		47.62	26
		47.64	24
		47.66	24
		47.68	24
		47.7	26
		47.72	32
		47.74	24
		47.76	24
		47.78	32
		47.8	22
		47.82	20
		47.84	24
		47.86	24
		47.88	30
		47.9	24
		47.92	18
		47.94	20
		47.96	30
		47.98	28
		48	28
		48.02	32
		48.04	32
		48.06	28
		48.08	22
		48.1	20
		48.12	26
		48.14	26
		48.16	38
		48.18	24
		48.2	28
		48.22	26
		48.24	26
		48.26	30
		48.28	22
		48.3	30
		48.32	26
		48.34	22
		48.36	18
		48.38	18
		48.4	26
		48.42	26
		48.44	34
		48.46	24
		48.48	26
		48.5	32
		48.52	22
		48.54	22
		48.56	24
		48.58	24
		48.6	28
		48.62	26
		48.64	26
		48.66	34
		48.68	16
		48.7	30
		48.72	24
		48.74	24
		48.76	20
		48.78	26
		48.8	32
		48.82	28
		48.84	22
		48.86	30
		48.88	22
		48.9	40
		48.92	26
		48.94	28
		48.96	20
		48.98	26
		49	32
		49.02	32
		49.04	30
		49.06	28
		49.08	30
		49.1	18
		49.12	22
		49.14	26
		49.16	24
		49.18	36
		49.2	24
		49.22	26
		49.24	28
		49.26	30
		49.28	32
		49.3	22
		49.32	14
		49.34	24
		49.36	26
		49.38	26
		49.4	28
		49.42	18
		49.44	22
		49.46	20
		49.48	20
		49.5	18
		49.52	26
		49.54	18
		49.56	24
		49.58	32
		49.6	18
		49.62	22
		49.64	24
		49.66	34
		49.68	20
		49.7	24
		49.72	20
		49.74	28
		49.76	12
		49.78	30
		49.8	26
		49.82	30
		49.84	22
		49.86	28
		49.88	26
		49.9	38
		49.92	24
		49.94	16
		49.96	34
		49.98	22
		50	18
		50.02	24
		50.04	22
		50.06	22
		50.08	22
		50.1	22
		50.12	18
		50.14	22
		50.16	24
		50.18	22
		50.2	30
		50.22	22
		50.24	24
		50.26	26
		50.28	22
		50.3	22
		50.32	20
		50.34	20
		50.36	18
		50.38	30
		50.4	20
		50.42	34
		50.44	30
		50.46	24
		50.48	18
		50.5	34
		50.52	26
		50.54	24
		50.56	20
		50.58	28
		50.6	20
		50.62	32
		50.64	16
		50.66	28
		50.68	18
		50.7	22
		50.72	24
		50.74	28
		50.76	28
		50.78	26
		50.8	32
		50.82	36
		50.84	28
		50.86	22
		50.88	24
		50.9	26
		50.92	22
		50.94	28
		50.96	32
		50.98	28
		51	16
		51.02	18
		51.04	24
		51.06	22
		51.08	22
		51.1	32
		51.12	38
		51.14	26
		51.16	32
		51.18	26
		51.2	18
		51.22	26
		51.24	26
		51.26	26
		51.28	20
		51.3	36
		51.32	34
		51.34	22
		51.36	22
		51.38	38
		51.4	34
		51.42	20
		51.44	16
		51.46	24
		51.48	28
		51.5	28
		51.52	28
		51.54	22
		51.56	24
		51.58	36
		51.6	22
		51.62	38
		51.64	28
		51.66	38
		51.68	42
		51.7	30
		51.72	30
		51.74	24
		51.76	30
		51.78	44
		51.8	40
		51.82	34
		51.84	52
		51.86	54
		51.88	38
		51.9	24
		51.92	32
		51.94	40
		51.96	36
		51.98	44
		52	46
		52.02	42
		52.04	36
		52.06	46
		52.08	28
		52.1	50
		52.12	36
		52.14	36
		52.16	44
		52.18	32
		52.2	48
		52.22	42
		52.24	30
		52.26	32
		52.28	40
		52.3	42
		52.32	48
		52.34	42
		52.36	42
		52.38	50
		52.4	30
		52.42	28
		52.44	26
		52.46	38
		52.48	26
		52.5	32
		52.52	28
		52.54	26
		52.56	30
		52.58	22
		52.6	32
		52.62	36
		52.64	24
		52.66	34
		52.68	32
		52.7	24
		52.72	34
		52.74	40
		52.76	22
		52.78	24
		52.8	28
		52.82	24
		52.84	28
		52.86	22
		52.88	24
		52.9	24
		52.92	20
		52.94	24
		52.96	30
		52.98	24
		53	20
		53.02	28
		53.04	16
		53.06	26
		53.08	32
		53.1	24
		53.12	24
		53.14	34
		53.16	22
		53.18	16
		53.2	26
		53.22	28
		53.24	28
		53.26	32
		53.28	32
		53.3	20
		53.32	20
		53.34	16
		53.36	26
		53.38	20
		53.4	22
		53.42	26
		53.44	32
		53.46	20
		53.48	24
		53.5	28
		53.52	14
		53.54	20
		53.56	20
		53.58	30
		53.6	26
		53.62	20
		53.64	20
		53.66	20
		53.68	34
		53.7	24
		53.72	20
		53.74	28
		53.76	20
		53.78	20
		53.8	20
		53.82	22
		53.84	20
		53.86	22
		53.88	24
		53.9	20
		53.92	30
		53.94	14
		53.96	16
		53.98	22
		54	26
		54.02	22
		54.04	28
		54.06	16
		54.08	12
		54.1	22
		54.12	18
		54.14	16
		54.16	22
		54.18	24
		54.2	20
		54.22	24
		54.24	22
		54.26	22
		54.28	18
		54.3	20
		54.32	30
		54.34	28
		54.36	20
		54.38	26
		54.4	26
		54.42	22
		54.44	18
		54.46	18
		54.48	16
		54.5	22
		54.52	26
		54.54	24
		54.56	18
		54.58	32
		54.6	24
		54.62	24
		54.64	20
		54.66	22
		54.68	26
		54.7	18
		54.72	20
		54.74	16
		54.76	32
		54.78	28
		54.8	16
		54.82	30
		54.84	26
		54.86	26
		54.88	14
		54.9	16
		54.92	28
		54.94	26
		54.96	16
		54.98	18
		55	26
		55.02	26
		55.04	12
		55.06	20
		55.08	18
		55.1	16
		55.12	24
		55.14	18
		55.16	14
		55.18	16
		55.2	20
		55.22	20
		55.24	16
		55.26	18
		55.28	16
		55.3	18
		55.32	20
		55.34	26
		55.36	28
		55.38	14
		55.4	18
		55.42	22
		55.44	28
		55.46	26
		55.48	24
		55.5	20
		55.52	22
		55.54	18
		55.56	16
		55.58	20
		55.6	20
		55.62	20
		55.64	32
		55.66	36
		55.68	20
		55.7	24
		55.72	20
		55.74	22
		55.76	18
		55.78	28
		55.8	14
		55.82	18
		55.84	18
		55.86	18
		55.88	18
		55.9	22
		55.92	26
		55.94	24
		55.96	26
		55.98	26
		56	26
		56.02	26
		56.04	14
		56.06	32
		56.08	16
		56.1	16
		56.12	24
		56.14	20
		56.16	32
		56.18	16
		56.2	30
		56.22	28
		56.24	28
		56.26	18
		56.28	22
		56.3	28
		56.32	26
		56.34	26
		56.36	20
		56.38	16
		56.4	22
		56.42	22
		56.44	22
		56.46	24
		56.48	16
		56.5	14
		56.52	20
		56.54	18
		56.56	22
		56.58	24
		56.6	12
		56.62	20
		56.64	28
		56.66	22
		56.68	22
		56.7	18
		56.72	22
		56.74	16
		56.76	22
		56.78	28
		56.8	18
		56.82	26
		56.84	20
		56.86	20
		56.88	16
		56.9	20
		56.92	26
		56.94	18
		56.96	18
		56.98	28
		57	18
		57.02	24
		57.04	20
		57.06	22
		57.08	18
		57.1	14
		57.12	16
		57.14	16
		57.16	18
		57.18	16
		57.2	12
		57.22	28
		57.24	18
		57.26	24
		57.28	18
		57.3	18
		57.32	22
		57.34	22
		57.36	10
		57.38	18
		57.4	26
		57.42	24
		57.44	26
		57.46	20
		57.48	20
		57.5	20
		57.52	20
		57.54	18
		57.56	14
		57.58	22
		57.6	26
		57.62	16
		57.64	20
		57.66	10
		57.68	18
		57.7	20
		57.72	16
		57.74	16
		57.76	20
		57.78	12
		57.8	12
		57.82	20
		57.84	14
		57.86	22
		57.88	26
		57.9	14
		57.92	18
		57.94	18
		57.96	14
		57.98	22
		58	26
		58.02	16
		58.04	16
		58.06	16
		58.08	24
		58.1	18
		58.12	16
		58.14	20
		58.16	18
		58.18	22
		58.2	20
		58.22	16
		58.24	14
		58.26	20
		58.28	20
		58.3	20
		58.32	10
		58.34	26
		58.36	10
		58.38	16
		58.4	16
		58.42	16
		58.44	20
		58.46	20
		58.48	20
		58.5	14
		58.52	22
		58.54	18
		58.56	20
		58.58	20
		58.6	18
		58.62	20
		58.64	22
		58.66	18
		58.68	18
		58.7	16
		58.72	24
		58.74	26
		58.76	10
		58.78	16
		58.8	14
		58.82	18
		58.84	22
		58.86	22
		58.88	12
		58.9	18
		58.92	20
		58.94	20
		58.96	28
		58.98	12
		59	14
		59.02	16
		59.04	10
		59.06	22
		59.08	12
		59.1	12
		59.12	28
		59.14	22
		59.16	22
		59.18	18
		59.2	16
		59.22	18
		59.24	16
		59.26	10
		59.28	20
		59.3	28
		59.32	20
		59.34	14
		59.36	22
		59.38	16
		59.4	22
		59.42	24
		59.44	28
		59.46	24
		59.48	16
		59.5	22
		59.52	26
		59.54	22
		59.56	24
		59.58	16
		59.6	22
		59.62	16
		59.64	18
		59.66	26
		59.68	20
		59.7	22
		59.72	18
		59.74	22
		59.76	12
		59.78	16
		59.8	32
		59.82	24
		59.84	20
		59.86	20
		59.88	20
		59.9	16
		59.92	22
		59.94	26
		59.96	20
		59.98	26
		60	16
		60.02	12
		60.04	14
		60.06	14
		60.08	22
		60.1	24
		60.12	16
		60.14	18
		60.16	18
		60.18	12
		60.2	26
		60.22	16
		60.24	16
		60.26	20
		60.28	22
		60.3	20
		60.32	20
		60.34	20
		60.36	18
		60.38	14
		60.4	20
		60.42	26
		60.44	26
		60.46	16
		60.48	16
		60.5	22
		60.52	20
		60.54	24
		60.56	14
		60.58	20
		60.6	26
		60.62	20
		60.64	16
		60.66	16
		60.68	16
		60.7	20
		60.72	22
		60.74	18
		60.76	18
		60.78	14
		60.8	20
		60.82	22
		60.84	18
		60.86	26
		60.88	18
		60.9	24
		60.92	18
		60.94	22
		60.96	14
		60.98	20
		61	18
		61.02	18
		61.04	24
		61.06	24
		61.08	26
		61.1	14
		61.12	24
		61.14	28
		61.16	22
		61.18	22
		61.2	26
		61.22	30
		61.24	32
		61.26	32
		61.28	42
		61.3	24
		61.32	40
		61.34	36
		61.36	40
		61.38	40
		61.4	34
		61.42	44
		61.44	52
		61.46	54
		61.48	48
		61.5	44
		61.52	58
		61.54	46
		61.56	58
		61.58	58
		61.6	64
		61.62	60
		61.64	70
		61.66	60
		61.68	50
		61.7	52
		61.72	46
		61.74	48
		61.76	56
		61.78	44
		61.8	52
		61.82	54
		61.84	36
		61.86	52
		61.88	42
		61.9	32
		61.92	44
		61.94	40
		61.96	54
		61.98	30
		62	36
		62.02	30
		62.04	32
		62.06	28
		62.08	22
		62.1	20
		62.12	30
		62.14	32
		62.16	20
		62.18	28
		62.2	36
		62.22	16
		62.24	32
		62.26	26
		62.28	26
		62.3	20
		62.32	22
		62.34	30
		62.36	26
		62.38	24
		62.4	26
		62.42	18
		62.44	18
		62.46	22
		62.48	26
		62.5	30
		62.52	24
		62.54	22
		62.56	24
		62.58	20
		62.6	22
		62.62	22
		62.64	14
		62.66	20
		62.68	26
		62.7	16
		62.72	18
		62.74	16
		62.76	16
		62.78	16
		62.8	20
		62.82	20
		62.84	10
		62.86	20
		62.88	16
		62.9	18
		62.92	16
		62.94	26
		62.96	20
		62.98	14
		63	22
		63.02	18
		63.04	22
		63.06	14
		63.08	22
		63.1	20
		63.12	20
		63.14	20
		63.16	18
		63.18	24
		63.2	16
		63.22	20
		63.24	22
		63.26	20
		63.28	20
		63.3	20
		63.32	22
		63.34	22
		63.36	14
		63.38	18
		63.4	16
		63.42	12
		63.44	18
		63.46	14
		63.48	26
		63.5	22
		63.52	20
		63.54	28
		63.56	16
		63.58	14
		63.6	16
		63.62	22
		63.64	22
		63.66	18
		63.68	22
		63.7	18
		63.72	12
		63.74	14
		63.76	16
		63.78	18
		63.8	26
		63.82	12
		63.84	20
		63.86	12
		63.88	24
		63.9	24
		63.92	16
		63.94	22
		63.96	20
		63.98	12
		64	18
		64.02	18
		64.04	20
		64.06	14
		64.08	20
		64.1	26
		64.12	14
		64.14	24
		64.16	20
		64.18	12
		64.2	14
		64.22	16
		64.24	20
		64.26	24
		64.28	22
		64.3	14
		64.32	26
		64.34	16
		64.36	20
		64.38	18
		64.4	14
		64.42	14
		64.44	20
		64.46	18
		64.48	16
		64.5	16
		64.52	24
		64.54	18
		64.56	18
		64.58	16
		64.6	14
		64.62	22
		64.64	16
		64.66	12
		64.68	20
		64.7	16
		64.72	12
		64.74	14
		64.76	10
		64.78	14
		64.8	20
		64.82	14
		64.84	22
		64.86	10
		64.88	14
		64.9	16
		64.92	14
		64.94	22
[truncated: 753 more rows]

## Sheet: Figure 1e
		X-axis	Y-axis			X-axis	Y-axis
Figure 1e	i	nm	Intensity (arb.units)		ii	nm	Intensity (arb.units)
		2.034	20034.6			2.034	23120.1
		2.016	20921.1			2.016	24702.3
		1.998	21737.6			1.998	25657
		1.98	23026.9			1.98	26653.7
		1.962	24871.8			1.962	26595.8
		1.944	26443.1			1.944	26395.2
		1.926	27865.8			1.926	24493.6
		1.908	27898.7			1.908	23486.4
		1.89	27674.9			1.89	22563.6
		1.872	25787.7			1.872	21298.9
		1.854	24194.2			1.854	20976.4
		1.836	22645.6			1.836	21426.9
		1.818	22093.3			1.818	21641.2
		1.8	21944.4			1.8	23130.8
		1.782	21910.3			1.782	24038.8
		1.764	22238.7			1.764	25513.8
		1.746	23447.1			1.746	26606.4
		1.728	24935.7			1.728	28178.8
		1.71	26920.6			1.71	27659.7
		1.692	28074.2			1.692	27336
		1.674	29457.7			1.674	26753.3
		1.656	28541			1.656	26282.8
		1.638	28276.8			1.638	25017.3
		1.62	27470.9			1.62	24357.7
		1.602	26081.9			1.602	23061.6
		1.584	24577.8			1.584	22484.3
		1.566	23370.1			1.566	22779.9
		1.548	22509.9			1.548	23236.8
		1.53	22619.7			1.53	24735.3
		1.512	23235			1.512	26174.9
		1.494	24637.4			1.494	26741.2
		1.476	25705.6			1.476	27395.4
		1.458	27113.4			1.458	28074.4
		1.44	29269.9			1.44	27408
		1.422	29904.5			1.422	26871.7
		1.404	32966			1.404	25395
		1.386	34271.3			1.386	24393.2
		1.368	33950			1.368	23965
		1.35	32521.3			1.35	23474.8
		1.332	29987.8			1.332	23903.1
		1.314	27086.6			1.314	24492.7
		1.296	25386			1.296	25397.6
		1.278	23917.3			1.278	26615.8
		1.26	23313.3			1.26	28287.1
		1.242	24091.9			1.242	29804.5
		1.224	25413.3			1.224	31650.3
		1.206	26158			1.206	32273.4
		1.188	27643			1.188	31952.5
		1.17	29773.3			1.17	31034.2
		1.152	29884.3			1.152	29478.6
		1.134	30258			1.134	27761.6
		1.116	29831.2			1.116	26506.8
		1.098	27859.5			1.098	24684.1
		1.08	26828.4			1.08	23826.4
		1.062	25838.6			1.062	23525.8
		1.044	25309.8			1.044	23917.9
		1.026	24065			1.026	24803.5
		1.008	23802.2			1.008	25580.8
		0.99	24341.6			0.99	26223.2
		0.972	26034.3			0.972	26654.5
		0.954	26648.3			0.954	28219.9
		0.936	28010.7			0.936	27825
		0.918	29662.5			0.918	27376.2
		0.9	31302.4			0.9	27246.9
		0.882	32913.6			0.882	26144.3
		0.864	31496.5			0.864	24954.8
		0.846	30406.8			0.846	23974.6
		0.828	28344.1			0.828	23637.7
		0.81	27230.8			0.81	23211.1
		0.792	25873.9			0.792	23808.2
		0.774	24509.9			0.774	24552.3
		0.756	23493.7			0.756	24921.8
		0.738	24269.7			0.738	26087.4
		0.72	24774.8			0.72	26965.8
		0.702	25819.9			0.702	28097.1
		0.684	26599.8			0.684	28537.6
		0.666	27442.8			0.666	28530.6
		0.648	28700.2			0.648	27736.5
		0.63	28442.5			0.63	27269.3
		0.612	27919.2			0.612	25993
		0.594	26802.9			0.594	24502.6
		0.576	25615.5			0.576	23997.6
		0.558	24708.5			0.558	23128.2
		0.54	24144.8			0.54	22893.1
		0.522	23303.3			0.522	23139.1
		0.504	22974			0.504	23890.4
		0.486	22715.9			0.486	25144
		0.468	23270.6			0.468	26248
		0.45	24034.5			0.45	26520.5
		0.432	25004			0.432	27860.2
		0.414	25489.4			0.414	28592.8
		0.396	26292.7			0.396	27763
		0.378	27185.6			0.378	27172.2
		0.36	27358.9			0.36	26392.3
		0.342	26921.9			0.342	25245.6
		0.324	25820.5			0.324	23990.9
		0.306	25055.8			0.306	23824.3
		0.288	24790.3			0.288	23308.6
		0.27	23375.8			0.27	23473.2
		0.252	23022.4			0.252	22993
		0.234	22677.3			0.234	24120.5
		0.216	22718.1			0.216	25159.6
		0.198	23066.8			0.198	26124.5
		0.18	24880			0.18	27248.3
		0.162	25423.9			0.162	28306.3
		0.144	25346.9			0.144	27905.1
		0.126	25726.3			0.126	27017.3
		0.108	26137.4			0.108	26567.6
		0.09	26554.7			0.09	25177.9
		0.072	25113.8			0.072	23873.3
		0.054	24340.5			0.054	22683.3
		0.036	23829.3			0.036	21926.8
		0.018	23351.2			0.018	22495.5
		2.35367e-14	22703.4			2.35367e-14	22648.8

## Sheet: Figure 2a
		X-axis	Y-axis			X-axis	Y-axis			X-axis	Y-axis
Figure 2a	IrSA-Mo2C/C	Energy (eV)	XANES (arb. units)		Ir foil	Energy (eV)	XANES (arb. units)		IrO2	Energy (eV)	XANES (arb. units)
		11018.9	0.00874			11018.9	0.01388			11018.9	0.01362
		11022.7	0.00819			11022.7	0.01344			11022.7	0.01302
		11026.6	0.00763			11026.6	0.01247			11026.6	0.01224
		11030.6	0.00705			11030.6	0.01141			11030.6	0.01145
		11034.8	0.00644			11034.8	0.0106			11034.8	0.01049
		11039	0.00584			11039	0.0104			11039	0.00991
		11042.8	0.00528			11042.8	0.00964			11042.8	0.00909
		11046.8	0.00472			11046.8	0.0088			11046.8	0.0083
		11050.7	0.00415			11050.7	0.0072			11050.7	0.00752
		11054.7	0.00358			11054.7	0.0063			11054.7	0.00697
		11058.6	0.00302			11058.6	0.00619			11058.6	0.00638
		11062.4	0.00246			11062.4	0.00588			11062.4	0.00579
		11066.4	0.00188			11066.4	0.00451			11066.4	0.00516
		11070.4	0.00131			11070.4	0.00499			11070.4	0.00445
		11074.3	0.000813287			11074.3	0.00379			11074.3	0.00359
		11078.3	0.000856358			11078.3	0.00305			11078.3	0.00301
		11082.5	0.000404951			11082.5	0.00189			11082.5	0.00214
		11086.6	0.000359753			11086.6	0.000697678			11086.6	0.00152
		11090.5	0.000308073			11090.5	0.0004889			11090.5	0.00102
		11094.6	-0.000301558			11094.6	9.65572e-05			11094.6	0.00039528
		11098.7	-0.000847209			11098.7	-0.000502431			11098.7	-0.000166137
		11102.8	-0.000647892			11102.8	0.00041277			11102.8	-0.000744781
		11106.7	-0.000835415			11106.7	-0.00164			11106.7	-0.0013
		11110.5	-0.000981613			11110.5	-0.00123			11110.5	-0.00177
		11114.4	-0.000865466			11114.4	-0.00169			11114.4	-0.00228
		11118.3	-0.00093494			11118.3	-0.00186			11118.3	-0.00263
		11122.2	-0.00117			11122.2	-0.00301			11122.2	-0.0033
		11126.1	-0.000873051			11126.1	-0.00198			11126.1	-0.0035
		11130.3	-0.000603932			11130.3	-0.0033			11130.3	-0.00367
		11134.4	-0.000629065			11134.4	-0.00395			11134.4	-0.00378
		11138.4	-0.000290913			11138.4	-0.00479			11138.4	-0.00401
		11142.4	0.000164656			11142.4	-0.00555			11142.4	-0.00399
		11146.4	0.000825107			11146.4	-0.00505			11146.4	-0.00367
		11150.8	0.0012			11150.8	-0.00386			11150.8	-0.00325
		11154.5	0.0018			11154.5	-0.00341			11154.5	-0.00309
		11158.6	0.00285			11158.6	-0.00406			11158.6	-0.00309
		11162.5	0.00403			11162.5	-0.00233			11162.5	-0.00246
		11166.6	0.00613			11166.6	-0.00132			11166.6	-0.00143
		11170.2	0.0077			11170.2	-0.000224056			11170.2	-0.000279735
		11174.1	0.00936			11174.1	0.0018			11174.1	0.00122
		11178.2	0.01227			11178.2	0.00532			11178.2	0.00394
		11182	0.01649			11182	0.00899			11182	0.00735
		11186.1	0.02208			11186.1	0.01372			11186.1	0.01251
		11190.1	0.02889			11190.1	0.02206			11190.1	0.02009
		11194.2	0.04032			11194.2	0.03382			11194.2	0.03157
		11196.3	0.04699			11196.3	0.04214			11196.3	0.039
		11198.2	0.05547			11198.2	0.05243			11198.2	0.04862
		11200.4	0.06959			11200.4	0.06661			11200.4	0.06283
		11202.2	0.08345			11202.2	0.08578			11202.2	0.07801
		11203.3	0.09496			11203.3	0.09782			11203.3	0.09263
		11203.8	0.09976			11203.8	0.10602			11203.8	0.09843
		11204.5	0.10982			11204.5	0.11823			11204.5	0.10864
		11205.1	0.11765			11205.1	0.13005			11205.1	0.11848
		11205.9	0.13406			11205.9	0.14348			11205.9	0.132
		11206.7	0.1499			11206.7	0.16147			11206.7	0.148
		11207.3	0.1638			11207.3	0.18051			11207.3	0.1644
		11208	0.17801			11208	0.20188			11208	0.18243
		11208.7	0.20478			11208.7	0.22983			11208.7	0.20692
		11209.5	0.22728			11209.5	0.2619			11209.5	0.23645
		11210.1	0.26201			11210.1	0.29968			11210.1	0.26694
		11210.9	0.30725			11210.9	0.3447			11210.9	0.30905
		11211.6	0.357			11211.6	0.4008			11211.6	0.35273
		11212.2	0.41327			11212.2	0.46949			11212.2	0.41103
		11212.9	0.48074			11212.9	0.55307			11212.9	0.48192
		11213.6	0.5699			11213.6	0.65087			11213.6	0.56667
		11214.2	0.69882			11214.2	0.77072			11214.2	0.67294
		11215	0.86433			11215	0.90771			11215	0.81734
		11215.6	1.04185			11215.6	1.0596			11215.6	0.96044
		11216.4	1.33398			11216.4	1.20137			11216.4	1.1881
		11217	1.54517			11217	1.32377			11217	1.39499
		11217.7	1.71511			11217.7	1.41005			11217.7	1.63873
		11218.4	1.88426			11218.4	1.452			11218.4	1.86674
		11219.1	1.94449			11219.1	1.45263			11219.1	2.04958
		11219.8	1.95019			11219.8	1.4231			11219.8	2.1728
		11220.5	1.88982			11220.5	1.3773			11220.5	2.22522
		11221.2	1.78188			11221.2	1.32824			11221.2	2.18945
		11221.8	1.64149			11221.8	1.28033			11221.8	2.09461
		11222.5	1.52654			11222.5	1.23499			11222.5	1.9411
		11223.2	1.40494			11223.2	1.19466			11223.2	1.77509
		11223.8	1.3115			11223.8	1.16356			11223.8	1.62027
		11224.5	1.23425			11224.5	1.14045			11224.5	1.4656
		11225.1	1.16447			11225.1	1.11628			11225.1	1.33829
		11225.8	1.1081			11225.8	1.09818			11225.8	1.20694
		11226.5	1.0683			11226.5	1.08334			11226.5	1.10655
		11227.3	1.03519			11227.3	1.07186			11227.3	1.03841
		11227.9	1.00834			11227.9	1.06445			11227.9	0.9876
		11228.5	0.99816			11228.5	1.06249			11228.5	0.95289
		11229.3	0.98759			11229.3	1.06026			11229.3	0.92456
		11230	0.98001			11230	1.06277			11230	0.90669
		11230.7	0.97803			11230.7	1.06829			11230.7	0.89491
		11231.3	0.97505			11231.3	1.07592			11231.3	0.88677
		11232.1	0.97112			11232.1	1.07822			11232.1	0.88117
		11232.8	0.97039			11232.8	1.08075			11232.8	0.87725
		11233.5	0.96761			11233.5	1.07643			11233.5	0.87401
		11234.1	0.96384			11234.1	1.0708			11234.1	0.87069
		11234.8	0.95943			11234.8	1.05695			11234.8	0.86751
		11235.5	0.95587			11235.5	1.04275			11235.5	0.86376
		11236.2	0.94914			11236.2	1.02918			11236.2	0.85981
		11236.9	0.94418			11236.9	1.01711			11236.9	0.85825
		11237.7	0.94013			11237.7	1.00733			11237.7	0.85968
		11238.4	0.93583			11238.4	1.00025			11238.4	0.86292
		11239.1	0.93391			11239.1	0.99816			11239.1	0.86649
		11239.8	0.93094			11239.8	0.99363			11239.8	0.87148
		11240.5	0.93424			11240.5	0.99221			11240.5	0.8761
		11241.2	0.93254			11241.2	0.99458			11241.2	0.88249
		11241.9	0.93563			11241.9	0.99842			11241.9	0.88875
		11242.6	0.9361			11242.6	1.00337			11242.6	0.89652
		11243.3	0.93901			11243.3	1.01048			11243.3	0.90539
		11244.1	0.94202			11244.1	1.01848			11244.1	0.91369
		11244.7	0.94575			11244.7	1.02474			11244.7	0.92136
		11245.4	0.9498			11245.4	1.0325			11245.4	0.92841
		11246.1	0.95232			11246.1	1.03669			11246.1	0.93432
		11246.8	0.95746			11246.8	1.04005			11246.8	0.93725
		11247.6	0.95854			11247.6	1.04004			11247.6	0.93903
		11248.3	0.96262			11248.3	1.03799			11248.3	0.93983
		11249	0.96588			11249	1.03575			11249	0.94035
		11249.8	0.97003			11249.8	1.02793			11249.8	0.94205
		11250.5	0.97217			11250.5	1.02171			11250.5	0.94449
		11251.2	0.97727			11251.2	1.01363			11251.2	0.9484
		11251.9	0.97902			11251.9	1.00756			11251.9	0.95439
		11252.6	0.98279			11252.6	1.00377			11252.6	0.96037
		11253.4	0.98591			11253.4	1.00185			11253.4	0.96798
		11254.1	0.98943			11254.1	0.99704			11254.1	0.97616
		11254.8	0.99461			11254.8	0.99256			11254.8	0.98375
		11255.5	0.996			11255.5	0.99273			11255.5	0.99241
		11256.2	1.00179			11256.2	0.98875			11256.2	1.00009
		11256.9	1.00321			11256.9	0.9871			11256.9	1.00831
		11257.6	1.00534			11257.6	0.98613			11257.6	1.01581
		11258.2	1.01107			11258.2	0.98488			11258.2	1.02245
		11259	1.01301			11259	0.98129			11259	1.03091
		11259.7	1.01851			11259.7	0.97528			11259.7	1.03746
		11260.4	1.01996			11260.4	0.97491			11260.4	1.0442
		11261.1	1.02448			11261.1	0.97178			11261.1	1.05238
		11261.9	1.02793			11261.9	0.97246			11261.9	1.06127
		11262.5	1.03083			11262.5	0.96994			11262.5	1.06859
		11263.3	1.03403			11263.3	0.97224			11263.3	1.07796
		11263.9	1.0361			11263.9	0.97483			11263.9	1.08576
		11264.7	1.03694			11264.7	0.97716			11264.7	1.09484
		11265.9	1.04006			11265.9	0.98166			11265.9	1.10604
		11266.8	1.04089			11266.8	0.98705			11266.8	1.11225
		11267.7	1.04083			11267.7	0.99312			11267.7	1.11951
		11268.7	1.04113			11268.7	0.9988			11268.7	1.12392
		11269.7	1.04105			11269.7	1.00356			11269.7	1.12596
		11270.7	1.03798			11270.7	1.00826			11270.7	1.12468
		11271.7	1.03552			11271.7	1.01464			11271.7	1.12137
		11272.7	1.02982			11272.7	1.01855			11272.7	1.11457
		11273.6	1.02701			11273.6	1.02151			11273.6	1.10737
		11274.6	1.02343			11274.6	1.02239			11274.6	1.09727
		11275.5	1.01978			11275.5	1.02395			11275.5	1.08886
		11276.6	1.01658			11276.6	1.02478			11276.6	1.07726
		11277.6	1.01214			11277.6	1.02285			11277.6	1.06745
		11278.5	1.00792			11278.5	1.02241			11278.5	1.0557
		11279.4	1.00506			11279.4	1.02128			11279.4	1.04456
		11280.3	1.00084			11280.3	1.01715			11280.3	1.0389
		11281.2	0.99623			11281.2	1.01655			11281.2	1.03015
		11282.3	0.99329			11282.3	1.01503			11282.3	1.02105
		11283.3	0.98969			11283.3	1.01527			11283.3	1.01327
		11284.3	0.9879			11284.3	1.01096			11284.3	1.00706
		11285.2	0.98548			11285.2	1.01086			11285.2	1.00058
		11286.2	0.98236			11286.2	1.00866			11286.2	0.9939
		11287.3	0.97957			11287.3	1.00864			11287.3	0.98798
		11288.3	0.97669			11288.3	1.00924			11288.3	0.98223
		11289.2	0.97508			11289.2	1.0081			11289.2	0.97698
		11290.2	0.97379			11290.2	1.00774			11290.2	0.97121
		11291.2	0.97202			11291.2	1.00579			11291.2	0.96607
		11292.1	0.97109			11292.1	1.00624			11292.1	0.96225
		11293.3	0.96999			11293.3	1.00342			11293.3	0.95789
		11294.2	0.97048			11294.2	0.99935			11294.2	0.9551
		11295.2	0.96838			11295.2	0.99765			11295.2	0.9521
		11296.3	0.9673			11296.3	0.9898			11296.3	0.94971
		11297.4	0.96698			11297.4	0.9898			11297.4	0.94757
		11298.3	0.96696			11298.3	0.98829			11298.3	0.94665
		11299.4	0.96726			11299.4	0.98379			11299.4	0.94633
		11300.3	0.96764			11300.3	0.98157			11300.3	0.94658
		11301.3	0.96864			11301.3	0.97803			11301.3	0.94722
		11302.3	0.96802			11302.3	0.97577			11302.3	0.94847
		11303.3	0.96871			11303.3	0.97361			11303.3	0.9502
		11304.4	0.96931			11304.4	0.97121			11304.4	0.95241
		11305.4	0.97009			11305.4	0.97049			11305.4	0.95475
		11306.4	0.97189			11306.4	0.97034			11306.4	0.95711
		11307.5	0.97497			11307.5	0.96876			11307.5	0.95971
		11308.5	0.97655			11308.5	0.96904			11308.5	0.96233
		11309.6	0.97668			11309.6	0.97114			11309.6	0.96534
		11310.6	0.98066			11310.6	0.97313			11310.6	0.96793
		11311.7	0.97982			11311.7	0.97543			11311.7	0.97065
		11312.6	0.9832			11312.6	0.97928			11312.6	0.97309
		11313.6	0.98506			11313.6	0.98187			11313.6	0.97577
		11314.6	0.98414			11314.6	0.98726			11314.6	0.97836
		11315.7	0.98712			11315.7	0.98995			11315.7	0.981
		11316.6	0.98899			11316.6	0.99155			11316.6	0.98293
		11317.7	0.99101			11317.7	0.99702			11317.7	0.98502
		11318.6	0.99227			11318.6	0.9992			11318.6	0.98709
		11319.7	0.99369			11319.7	1.00057			11319.7	0.98942
		11320.8	0.99731			11320.8	1.00239			11320.8	0.99179
		11321.7	1			11321.7	1.00219			11321.7	0.9938
		11322.8	1.00085			11322.8	1.00403			11322.8	0.99614
		11323.6	1.0015			11323.6	1.00656			11323.6	0.99809
		11324.6	1.00342			11324.6	1.00637			11324.6	1.00041
		11325.7	1.00514			11325.7	1.00658			11325.7	1.00255
		11326.7	1.00618			11326.7	1.0065			11326.7	1.00464
		11327.6	1.00766			11327.6	1.00747			11327.6	1.00661
		11328.6	1.01107			11328.6	1.00747			11328.6	1.00832
		11329.6	1.01341			11329.6	1.00691			11329.6	1.01012
		11330.4	1.01249			11330.4	1.00518			11330.4	1.01201
		11331.4	1.01173			11331.4	1.00689			11331.4	1.01421
		11332.5	1.01312			11332.5	1.00481			11332.5	1.01674
		11333.5	1.01425			11333.5	1.0049			11333.5	1.01901
		11334.3	1.01437			11334.3	1.00561			11334.3	1.02119
		11335.3	1.01449			11335.3	1.00343			11335.3	1.02356
		11336.3	1.01336			11336.3	1.00275			11336.3	1.02599
		11337.2	1.01222			11337.2	1.00483			11337.2	1.02818
		11338.2	1.01387			11338.2	1.0059			11338.2	1.03072
		11339.2	1.01485			11339.2	1.00668			11339.2	1.0328
		11340.2	1.01345			11340.2	1.00717			11340.2	1.03494
		11341.2	1.01245			11341.2	1.00957			11341.2	1.03671
		11342.2	1.01359			11342.2	1.01228			11342.2	1.03847
		11343.2	1.01459			11343.2	1.01454			11343.2	1.03998
		11344.2	1.01312			11344.2	1.01687			11344.2	1.04116
		11345.2	1.01191			11345.2	1.02077			11345.2	1.04192
		11346.2	1.01246			11346.2	1.01887			11346.2	1.04229
		11347.1	1.01244			11347.1	1.02119			11347.1	1.04237
		11348.1	1.00954			11348.1	1.0217			11348.1	1.04214
		11349.2	1.0073			11349.2	1.02291			11349.2	1.04172
		11350.2	1.00845			11350.2	1.02173			11350.2	1.04103
		11351.2	1.00883			11351.2	1.02101			11351.2	1.03964
		11352.2	1.0083			11352.2	1.02025			11352.2	1.0381
		11353.2	1.00777			11353.2	1.01825			11353.2	1.03624
		11354.3	1.00719			11354.3	1.01473			11354.3	1.03392
		11355.3	1.00629			11355.3	1.01524			11355.3	1.03169
		11356.3	1.00509			11356.3	1.01012			11356.3	1.02863
		11357.2	1.00353			11357.2	1.00719			11357.2	1.02621
		11358.3	1.0012			11358.3	1.00276			11358.3	1.02428
		11359.3	1.00093			11359.3	0.99816			11359.3	1.02211
		11360.4	1.00196			11360.4	0.9907			11360.4	1.01885
		11361.5	1.00033			11361.5	0.98599			11361.5	1.01446
		11362.4	0.99845			11362.4	0.98413			11362.4	1.0117
		11363.5	0.99791			11363.5	0.98065			11363.5	1.00966
		11364.4	0.99757			11364.4	0.979			11364.4	1.00773
		11366.5	0.99781			11366.5	0.97463			11366.5	1.00324
		11368.6	0.99311			11368.6	0.97495			11368.6	0.99973
		11370.6	0.99461			11370.6	0.97678			11370.6	0.9973
		11372.7	0.99191			11372.7	0.97825			11372.7	0.99519
		11374.5	0.99255			11374.5	0.98059			11374.5	0.99362
		11376.2	0.99166			11376.2	0.98589			11376.2	0.99239
		11378.6	0.99296			11378.6	0.99074			11378.6	0.98999
		11380.5	0.99145			11380.5	0.99481			11380.5	0.98757
		11382.5	0.99284			11382.5	0.99641			11382.5	0.98451
		11384.5	0.99406			11384.5	1.00051			11384.5	0.98231
		11386.4	0.99306			11386.4	1.00239			11386.4	0.98095
		11388.3	0.99524			11388.3	1.00403			11388.3	0.97989
		11390.3	0.99476			11390.3	1.00604			11390.3	0.97957
		11392.2	0.99759			11392.2	1.00859			11392.2	0.97981
		11394.1	0.99633			11394.1	1.01111			11394.1	0.98095
		11396	0.99772			11396	1.01077			11396	0.98267
		11397.8	0.998			11397.8	1.00919			11397.8	0.98472
		11400.2	0.99944			11400.2	1.00782			11400.2	0.98812
		11402.1	1.00068			11402.1	1.00823			11402.1	0.99159
		11403.6	1.00295			11403.6	1.00759			11403.6	0.99468
		11406.1	1.00374			11406.1	1.00777			11406.1	0.99954
		11408.2	1.00831			11408.2	1.01126			11408.2	1.00317
		11410.1	1.00822			11410.1	1.01434			11410.1	1.00647
		11412.2	1.01136			11412.2	1.02009			11412.2	1.00945
		11413.9	1.0108			11413.9	1.02237			11413.9	1.01161
		11416.3	1.01173			11416.3	1.02394			11416.3	1.01382
		11418.2	1.01332			11418.2	1.02638			11418.2	1.01498
		11420.1	1.01254			11420.1	1.02269			11420.1	1.01537
		11422.5	1.01135			11422.5	1.01721			11422.5	1.01524
		11424.2	1.01161			11424.2	1.01091			11424.2	1.01515
		11426.5	1.01227			11426.5	1.00504			11426.5	1.01323
		11428.5	1.01063			11428.5	0.9997			11428.5	1.01137
		11430.3	1.00553			11430.3	0.99574			11430.3	1.00978
		11432.5	1.00692			11432.5	0.99305			11432.5	1.00929
		11434.5	1.00638			11434.5	0.99102			11434.5	1.00915
		11436.3	1.00303			11436.3	0.98953			11436.3	1.00959
		11438.5	1.00017			11438.5	0.98878			11438.5	1.01018
		11440.4	0.99797			11440.4	0.98914			11440.4	1.01088
		11442.4	0.99599			11442.4	0.98755			11442.4	1.01147
		11444.3	0.99533			11444.3	0.98709			11444.3	1.01177
		11446.4	0.99612			11446.4	0.98872			11446.4	1.01205
		11447.9	0.99771			11447.9	0.98725			11447.9	1.01144
		11450	0.99701			11450	0.98704			11450	1.01075
		11452	0.99595			11452	0.98618			11452	1.00972
		11453.8	0.99537			11453.8	0.98663			11453.8	1.00897
		11456.1	0.99684			11456.1	0.98827			11456.1	1.00797
		11458	0.99767			11458	0.98716			11458	1.00749
		11459.9	0.99664			11459.9	0.98889			11459.9	1.00745
		11461.8	0.99802			11461.8	0.99124			11461.8	1.00798
		11464	0.99937			11464	0.9954			11464	1.00916
		11466	0.99943			11466	0.99934			11466	1.0103
		11468.1	0.99769			11468.1	1.00134			11468.1	1.01166
		11470.1	0.99755			11470.1	1.0073			11470.1	1.01277
		11471.7	0.99869			11471.7	1.01221			11471.7	1.01325
		11474.3	1.00054			11474.3	1.01492			11474.3	1.01291
		11476.3	1.00073			11476.3	1.01816			11476.3	1.0116
		11478.3	1.00049			11478.3	1.02154			11478.3	1.00949
		11480.4	0.99985			11480.4	1.02402			11480.4	1.00698
		11482	1.00022			11482	1.02197			11482	1.00414
		11484.5	1.00166			11484.5	1.02267			11484.5	0.99897
		11486.4	1.00314			11486.4	1.0208			11486.4	0.99522
		11488.5	1.00253			11488.5	1.01916			11488.5	0.99224
		11490.5	1.00169			11490.5	1.01687			11490.5	0.98967
		11492.5	1.00132			11492.5	1.01561			11492.5	0.98736
		11494	1.00213			11494	1.01031			11494	0.98595
		11496.5	1.00316			11496.5	1.00575			11496.5	0.98607
		11498.4	1.00058			11498.4	1.00133			11498.4	0.98633
		11500.2	1.00027			11500.2	0.99666			11500.2	0.98692
		11502.3	1.00014			11502.3	0.99375			11502.3	0.98823
		11503.7	0.99941			11503.7	0.9904			11503.7	0.9891
		11506	0.99963			11506	0.98878			11506	0.99022
		11508	1.00125			11508	0.98964			11508	0.99132
		11509.6	0.99927			11509.6	0.98844			11509.6	0.99214
		11512	0.99836			11512	0.98803			11512	0.99329
		11514	0.99948			11514	0.98873			11514	0.99402
		11516.9	1.00144			11516.9	0.99134			11516.9	0.99488
		11520	1.00194			11520	0.99321			11520	0.99599
		11523	1.00023			11523	0.99517			11523	0.99763
		11526.1	1.00014			11526.1	0.99535			11526.1	0.9991
		11529.1	0.99846			11529.1	0.99253			11529.1	1.00108
		11532.3	1.00089			11532.3	0.99005			11532.3	1.00305
		11535.2	0.99969			11535.2	0.98891			11535.2	1.00473
		11538.2	1.00042			11538.2	0.98965			11538.2	1.00582
		11541.3	1.00188			11541.3	0.99216			11541.3	1.00643
		11544.4	1.00135			11544.4	0.99611			11544.4	1.00651
		11547.4	1.00213			11547.4	1.00014			11547.4	1.0064
		11550.4	0.99975			11550.4	1.00425			11550.4	1.00674
		11553.3	1.00191			11553.3	1.00737			11553.3	1.00586
		11556.3	1.00187			11556.3	1.01212			11556.3	1.00483
		11559.2	1.00179			11559.2	1.01476			11559.2	1.0037
		11562.1	0.99967			11562.1	1.01618			11562.1	1.00317
		11565.1	1.00288			11565.1	1.01882			11565.1	1.00128
		11568	1.0057			11568	1.01797			11568	0.99992
		11570.9	1.00187			11570.9	1.01336			11570.9	0.99887
		11573.9	1.00221			11573.9	1.0115			11573.9	0.99892
		11576.9	0.99906			11576.9	1.00529			11576.9	1.00015
		11579.8	1.0013			11579.8	0.9984			11579.8	1.0023
		11583.1	1.00372			11583.1	0.99448			11583.1	1.00359
		11585.8	1.0022			11585.8	0.99297			11585.8	1.005
		11589	1.00128			11589	0.98957			11589	1.00603
		11592.1	1.00086			11592.1	0.98945			11592.1	1.00665
		11595.3	1.0001			11595.3	0.99159			11595.3	1.00722
		11598.2	1.00006			11598.2	0.9921			11598.2	1.0066
		11601.3	1.0005			11601.3	0.99399			11601.3	1.00581
		11604.3	1.00375			11604.3	0.99667			11604.3	1.0034
		11607.4	1.00012			11607.4	0.99777			11607.4	1.00103
		11610.2	0.99864			11610.2	0.99877			11610.2	0.99887
		11613.3	1.0005			11613.3	0.99947			11613.3	0.99718
		11616.2	1.00177			11616.2	0.99905			11616.2	0.99574
		11619.1	0.99974			11619.1	0.99744			11619.1	0.99516
		11621.8	0.99902			11621.8	0.99377			11621.8	0.99514
		11624.8	0.99953			11624.8	0.99295			11624.8	0.99508
		11627.7	0.99809			11627.7	0.99248			11627.7	0.99519
		11630.8	0.99887			11630.8	0.99221			11630.8	0.99543
		11633.7	0.99892			11633.7	0.99518			11633.7	0.9952
		11636.8	0.99771			11636.8	0.99911			11636.8	0.99471
		11639.8	0.996			11639.8	1.00154			11639.8	0.99437
		11642.8	0.99867			11642.8	1.00223			11642.8	0.99445
		11645.8	1.00005			11645.8	1.00403			11645.8	0.9944
		11649	0.99975			11649	1.00654			11649	0.99438
		11652.2	0.99826			11652.2	1.00745			11652.2	0.99427
		11655.1	0.99686			11655.1	1.00744			11655.1	0.99482
		11658.2	0.99838			11658.2	1.00942			11658.2	0.9953
		11661.2	0.99806			11661.2	1.01011			11661.2	0.99653
		11664.2	0.99854			11664.2	1.01175			11664.2	0.99746
		11667.2	1.00121			11667.2	1.01328			11667.2	0.99827
		11670	0.99834			11670	1.01167			11670	0.99921
		11673	0.99756			11673	1.01047			11673	0.99992
		11675.9	0.99821			11675.9	1.00582			11675.9	1.00031
		11678.9	0.9992			11678.9	1.00348			11678.9	1.00052
		11681.7	1.00123			11681.7	0.99828			11681.7	1.00066
		11684.7	1.00092			11684.7	0.99409			11684.7	1.00028
		11687.6	0.99969			11687.6	0.99031			11687.6	0.99987
		11690.6	0.99989			11690.6	0.98459			11690.6	0.99979
		11693.5	0.99908			11693.5	0.98383			11693.5	0.99927
		11696.7	0.99898			11696.7	0.98478			11696.7	0.99839
		11699.7	0.99872			11699.7	0.98449			11699.7	0.99859
		11702.7	0.9981			11702.7	0.98512			11702.7	0.99824
		11705.7	0.99857			11705.7	0.98751			11705.7	0.9978
		11708.8	0.99817			11708.8	0.9901			11708.8	0.99802
		11711.8	0.99777			11711.8	0.99148			11711.8	0.99828
		11714.9	0.99786			11714.9	0.98862			11714.9	0.99916
		11717.9	0.9988			11717.9	0.99326			11717.9	0.99974
		11721	0.99837			11721	0.99532			11721	0.99989
		11724	0.99802			11724	0.9964			11724	1.00029
		11727	0.99838			11727	0.99972			11727	1.00089
		11729.9	0.99985			11729.9	0.99983			11729.9	1.0011
		11732.9	0.99829			11732.9	1.00006			11732.9	1.00108
		11735.7	0.99665			11735.7	1.00235			11735.7	1.00093
		11738.7	0.99601			11738.7	1.00302			11738.7	1.00131
		11741.5	0.9977			11741.5	1.00379			11741.5	1.00122
		11744.5	0.99816			11744.5	1.00638			11744.5	1.00101
		11747.3	0.99842			11747.3	1.00594			11747.3	1.00033
		11750.4	0.99857			11750.4	1.00727			11750.4	0.99956
		11753.3	0.99835			11753.3	1.00751			11753.3	0.99856
		11756.5	0.99787			11756.5	1.00832			11756.5	0.9977
		11759.5	0.99689			11759.5	1.00767			11759.5	0.99693
		11762.6	0.9974			11762.6	1.00751			11762.6	0.99644
		11765.6	1.00086			11765.6	1.00775			11765.6	0.99646
		11768.8	0.99865			11768.8	1.0042			11768.8	0.99625
		11771.8	0.99933			11771.8	1.0027			11771.8	0.99617
		11774.9	0.99984			11774.9	1.00118			11774.9	0.99678
		11777.9	0.99892			11777.9	1.00052			11777.9	0.99724
		11781.1	0.99565			11781.1	0.99807			11781.1	0.99763
		11784	0.99744			11784	0.99821			11784	0.99802
		11787	0.99877			11787	0.99721			11787	0.9982
		11789.8	0.99945			11789.8	0.99577			11789.8	0.99797
		11792.8	0.99958			11792.8	0.99715			11792.8	0.99746
		11795.8	0.99859			11795.8	0.99566			11795.8	0.99715
		11798.7	0.99903			11798.7	0.99381			11798.7	0.99623
		11801.6	1.00117			11801.6	0.99263			11801.6	0.99622
		11804.6	0.99881			11804.6	0.99235			11804.6	0.99608
		11807.5	0.99943			11807.5	0.99105			11807.5	0.99662
		11810.5	1.00005			11810.5	0.99005			11810.5	0.99707
		11813.3	0.99893			11813.3	0.99028			11813.3	0.99788
		11817.5	0.99915			11817.5	0.99243			11817.5	0.99933
		11821.7	0.99979			11821.7	0.99295			11821.7	1.00026
		11825.6	1.00157			11825.6	0.99303			11825.6	1.00142
		11829.7	0.99859			11829.7	0.99321			11829.7	1.00198
		11833.8	0.99567			11833.8	0.99389			11833.8	1.00235
		11838	0.9972			11838	0.99646			11838	1.00197
		11842	0.99966			11842	0.99832			11842	1.00148
		11846	0.99664			11846	0.99861			11846	1.0006
		11849.9	0.99819			11849.9	1.00308			11849.9	0.9996
		11853.9	1.00055			11853.9	1.00496			11853.9	0.99895
		11857.7	1.00201			11857.7	1.00454			11857.7	0.99815
		11861.5	1.00194			11861.5	1.0068			11861.5	0.99788
		11865.5	1.00357			11865.5	1.00987			11865.5	0.99836
		11869.5	1.0039			11869.5	1.00932			11869.5	0.99929
		11873.4	1.00297			11873.4	1.00874			11873.4	1.00039
		11877.5	1.00202			11877.5	1.00985			11877.5	1.00184
		11881.6	1.00275			11881.6	1.01017			11881.6	1.00287
		11885.6	1.0032			11885.6	1.00791			11885.6	1.00368
		11889.7	1.00454			11889.7	1.00492			11889.7	1.00449
		11893.8	1.0014			11893.8	1.00244			11893.8	1.00514
		11897.8	0.99836			11897.8	1.00083			11897.8	1.00586
		11902	0.99867			11902	0.99848			11902	1.00623
		11905.9	1.00305			11905.9	0.99914			11905.9	1.00605
		11909.9	1.00465			11909.9	0.99882			11909.9	1.00564
		11913.8	1.00463			11913.8	0.99974			11913.8	1.00567
		11917.6	1.00292			11917.6	1.00094			11917.6	1.00608
		11921.6	1.00153			11921.6	0.99955			11921.6	1.00583
		11925.4	1.00307			11925.4	0.99893			11925.4	1.00583
		11929.3	1.00361			11929.3	0.99953			11929.3	1.00534
		11933.4	1.00212			11933.4	0.9977			11933.4	1.00474
		11937.3	1.00259			11937.3	0.99459			11937.3	1.00455
		11941.5	1.00446			11941.5	0.99183			11941.5	1.00425
		11945.5	1.00346			11945.5	0.99124			11945.5	1.00399
		11949.7	1.00321			11949.7	0.99112			11949.7	1.00375
		11953.8	1.00297			11953.8	0.99193			11953.8	1.0038
		11957.8	1.00331			11957.8	0.99264			11957.8	1.00373
		11961.8	1.00442			11961.8	0.99366			11961.8	1.00345
		11965.9	1.0064			11965.9	0.99695			11965.9	1.00286
		11969.9	1.00885			11969.9	0.99999			11969.9	1.00296
		11973.8	1.00803			11973.8	1.00219			11973.8	1.00298
		11977.6	1.00826			11977.6	1.00538			11977.6	1.00369
		11981.5	1.00842			11981.5	1.00809			11981.5	1.00473
		11985.3	1.00724			11985.3	1.01154			11985.3	1.00609
		11989.4	1.00564			11989.4	1.01348			11989.4	1.0076
		11993.3	1.00712			11993.3	1.01353			11993.3	1.00874
		11997.2	1.0074			11997.2	1.01495			11997.2	1.00969
		12001.4	1.00766			12001.4	1.01534			12001.4	1.01113
		12005.4	1.01265			12005.4	1.01487			12005.4	1.01235
		12009.6	1.01077			12009.6	1.01482			12009.6	1.0134
		12013.6	1.01141			12013.6	1.01111			12013.6	1.01378

## Sheet: Figure 2b
		X-axis	Y-axis			X-axis	Y-axis			X-axis	Y-axis
Figure 2b	IrSA-Mo2C/C	R (Å)	|FT k2 x (k)|		Ir foil	R (Å)	|FT k2 x (k)|		IrO2	R (Å)	|FT k2 x (k)|
		0	0.12477			0	0.00116			0	0.06002
		0.03068	0.12626			0.03068	0.00194			0.03068	0.06219
		0.06136	0.13043			0.06136	0.00342			0.06136	0.0676
		0.09204	0.13653			0.09204	0.00513			0.09204	0.07396
		0.12272	0.14359			0.12272	0.00692			0.12272	0.07912
		0.1534	0.15061			0.1534	0.00861			0.1534	0.08177
		0.18408	0.15672			0.18408	0.00998			0.18408	0.08146
		0.21476	0.16123			0.21476	0.01082			0.21476	0.07861
		0.24544	0.16367			0.24544	0.01101			0.24544	0.0745
		0.27612	0.16378			0.27612	0.0105			0.27612	0.07107
		0.3068	0.16152			0.3068	0.00945			0.3068	0.07033
		0.33748	0.15709			0.33748	0.00834			0.33748	0.07318
		0.36816	0.15101			0.36816	0.00805			0.36816	0.07876
		0.39884	0.14411			0.39884	0.00927			0.39884	0.08518
		0.42951	0.13762			0.42951	0.01167			0.42951	0.09065
		0.46019	0.1331			0.46019	0.01441			0.46019	0.0942
		0.49087	0.13222			0.49087	0.01684			0.49087	0.09612
		0.52155	0.13627			0.52155	0.01855			0.52155	0.09814
		0.55223	0.14565			0.55223	0.0194			0.55223	0.10323
		0.58291	0.15976			0.58291	0.01954			0.58291	0.11435
		0.61359	0.17735			0.61359	0.01955			0.61359	0.13271
		0.64427	0.19699			0.64427	0.02034			0.64427	0.15716
		0.67495	0.21733			0.67495	0.02276			0.67495	0.18524
		0.70563	0.23718			0.70563	0.0269			0.70563	0.21417
		0.73631	0.25556			0.73631	0.03208			0.73631	0.24146
		0.76699	0.27168			0.76699	0.03739			0.76699	0.26508
		0.79767	0.28489			0.79767	0.04192			0.79767	0.28361
		0.82835	0.29473			0.82835	0.04496			0.82835	0.29637
		0.85903	0.30094			0.85903	0.04605			0.85903	0.30344
		0.88971	0.30346			0.88971	0.04512			0.88971	0.30574
		0.92039	0.30246			0.92039	0.04266			0.92039	0.30491
		0.95107	0.29843			0.95107	0.04001			0.95107	0.30308
		0.98175	0.29219			0.98175	0.03943			0.98175	0.30244
		1.01243	0.28502			1.01243	0.04307			1.01243	0.30461
		1.04311	0.27865			1.04311	0.05106			1.04311	0.31022
		1.07379	0.27526			1.07379	0.06157			1.07379	0.31873
		1.10447	0.27722			1.10447	0.07231			1.10447	0.32891
		1.13515	0.28664			1.13515	0.08131			1.13515	0.33954
		1.16583	0.30478			1.16583	0.08696			1.16583	0.35014
		1.1965	0.3318			1.1965	0.08804			1.1965	0.36153
		1.22718	0.36686			1.22718	0.08385			1.22718	0.37603
		1.25786	0.40854			1.25786	0.07432			1.25786	0.39709
		1.28854	0.45526			1.28854	0.06057			1.28854	0.42827
		1.31922	0.50545			1.31922	0.04645			1.31922	0.47186
		1.3499	0.55769			1.3499	0.04217			1.3499	0.52792
		1.38058	0.61071			1.38058	0.05647			1.38058	0.59429
		1.41126	0.66338			1.41126	0.08171			1.41126	0.66723
		1.44194	0.71468			1.44194	0.10941			1.44194	0.74221
		1.47262	0.76372			1.47262	0.13487			1.47262	0.81447
		1.5033	0.8097			1.5033	0.15482			1.5033	0.87943
		1.53398	0.85191			1.53398	0.16658			1.53398	0.93299
		1.56466	0.88973			1.56466	0.16799			1.56466	0.97163
		1.59534	0.92262			1.59534	0.1575			1.59534	0.99265
		1.62602	0.95013			1.62602	0.13422			1.62602	0.99424
		1.6567	0.97189			1.6567	0.09808			1.6567	0.97554
		1.68738	0.9876			1.68738	0.04998			1.68738	0.93671
		1.71806	0.99704			1.71806	0.012			1.71806	0.8789
		1.74874	1.00006			1.74874	0.07688			1.74874	0.8042
		1.77942	0.99661			1.77942	0.14876			1.77942	0.71555
		1.8101	0.98668			1.8101	0.22207			1.8101	0.61662
		1.84078	0.97036			1.84078	0.29267			1.84078	0.51175
		1.87146	0.94778			1.87146	0.35637			1.87146	0.40588
		1.90214	0.91916			1.90214	0.40914			1.90214	0.30478
		1.93282	0.8848			1.93282	0.44734			1.93282	0.21605
		1.9635	0.84505			1.9635	0.46809			1.9635	0.15193
		1.99418	0.80032			1.99418	0.46949			1.99418	0.12911
		2.02485	0.75113			2.02485	0.451			2.02485	0.14441
		2.05553	0.69804			2.05553	0.41394			2.05553	0.17086
		2.08621	0.64171			2.08621	0.36242			2.08621	0.191
		2.11689	0.58287			2.11689	0.30553			2.11689	0.19868
		2.14757	0.52239			2.14757	0.26172			2.14757	0.19259
		2.17825	0.46128			2.17825	0.25909			2.17825	0.17365
		2.20893	0.40075			2.20893	0.31104			2.20893	0.14412
		2.23961	0.34237			2.23961	0.40057			2.23961	0.10725
		2.27029	0.28829			2.27029	0.50614			2.27029	0.06766
		2.30097	0.24158			2.30097	0.61383			2.30097	0.03614
		2.33165	0.20655			2.33165	0.71507			2.33165	0.04262
		2.36233	0.18802			2.36233	0.80423			2.36233	0.07184
		2.39301	0.18827			2.39301	0.87775			2.39301	0.09856
		2.42369	0.20419			2.42369	0.93373			2.42369	0.11716
		2.45437	0.22949			2.45437	0.97188			2.45437	0.12607
		2.48505	0.25848			2.48505	0.99333			2.48505	0.12548
		2.51573	0.28734			2.51573	1.00046			2.51573	0.11738
		2.54641	0.31371			2.54641	0.99656			2.54641	0.10637
		2.57709	0.33615			2.57709	0.98534			2.57709	0.10047
		2.60777	0.35375			2.60777	0.97033			2.60777	0.10847
		2.63845	0.36599			2.63845	0.95424			2.63845	0.13191
		2.66913	0.37258			2.66913	0.93841			2.66913	0.16477
		2.69981	0.37344			2.69981	0.92262			2.69981	0.20043
		2.73049	0.36865			2.73049	0.90524			2.73049	0.23413
		2.76117	0.35844			2.76117	0.88379			2.76117	0.26267
		2.79184	0.34316			2.79184	0.85556			2.79184	0.28406
		2.82252	0.32329			2.82252	0.81825			2.82252	0.29731
		2.8532	0.29944			2.8532	0.77046			2.8532	0.30234
		2.88388	0.27234			2.88388	0.71192			2.88388	0.2999
		2.91456	0.2429			2.91456	0.6436			2.91456	0.29142
		2.94524	0.21226			2.94524	0.56766			2.94524	0.27876
		2.97592	0.18188			2.97592	0.48736			2.97592	0.26396
		3.0066	0.15384			3.0066	0.40695			3.0066	0.24878
		3.03728	0.13109			3.03728	0.3316			3.03728	0.23432
		3.06796	0.11737			3.06796	0.26737			3.06796	0.22079
		3.09864	0.11564			3.09864	0.22049			3.09864	0.20762
		3.12932	0.12528			3.12932	0.19469			3.12932	0.19389
		3.16	0.14248			3.16	0.18702			3.16	0.17904
		3.19068	0.16313			3.19068	0.18851			3.19068	0.16356
		3.22136	0.18431			3.22136	0.19038			3.22136	0.14972
		3.25204	0.2042			3.25204	0.18773			3.25204	0.14172
		3.28272	0.22165			3.28272	0.17962			3.28272	0.1443
		3.3134	0.23595			3.3134	0.16835			3.3134	0.15928
		3.34408	0.24666			3.34408	0.15889			3.34408	0.18394
		3.37476	0.25354			3.37476	0.15753			3.37476	0.21336
		3.40544	0.25648			3.40544	0.1684			3.40544	0.24284
		3.43612	0.25552			3.43612	0.19049			3.43612	0.26873
		3.4668	0.25079			3.4668	0.21909			3.4668	0.28832
		3.49748	0.2425			3.49748	0.24919			3.49748	0.29983
		3.52816	0.23094			3.52816	0.27696			3.52816	0.30232
		3.55884	0.21648			3.55884	0.29993			3.55884	0.29564
		3.58952	0.19953			3.58952	0.31678			3.58952	0.2804
		3.62019	0.18055			3.62019	0.32712			3.62019	0.25791
		3.65087	0.16003			3.65087	0.33129			3.65087	0.23004
		3.68155	0.13852			3.68155	0.33006			3.68155	0.19919
		3.71223	0.1166			3.71223	0.32446			3.71223	0.16811
		3.74291	0.09496			3.74291	0.31549			3.74291	0.13975
		3.77359	0.07449			3.77359	0.30388			3.77359	0.11686
		3.80427	0.05659			3.80427	0.28995			3.80427	0.10116
		3.83495	0.04374			3.83495	0.27358			3.83495	0.09217
		3.86563	0.0395			3.86563	0.25431			3.86563	0.08712
		3.89631	0.04444			3.89631	0.23152			3.89631	0.08263
		3.92699	0.05444			3.92699	0.20462			3.92699	0.07636
		3.95767	0.06576			3.95767	0.17328			3.95767	0.06759
		3.98835	0.07658			3.98835	0.13748			3.98835	0.05727
		4.01903	0.08608			4.01903	0.0976			4.01903	0.04812
		4.04971	0.0939			4.04971	0.05442			4.04971	0.04447
		4.08039	0.09991			4.08039	0.00974			4.08039	0.04891
		4.11107	0.10408			4.11107	0.0384			4.11107	0.05879
		4.14175	0.10648			4.14175	0.08483			4.14175	0.06986
		4.17243	0.10722			4.17243	0.12992			4.17243	0.07928
		4.20311	0.10646			4.20311	0.17238			4.20311	0.08561
		4.23379	0.10436			4.23379	0.21118			4.23379	0.08843
		4.26447	0.10112			4.26447	0.2455			4.26447	0.08809
		4.29515	0.0969			4.29515	0.2747			4.29515	0.08569
		4.32583	0.09189			4.32583	0.29838			4.32583	0.08283
		4.35651	0.08624			4.35651	0.31627			4.35651	0.08128
		4.38719	0.08009			4.38719	0.32824			4.38719	0.08223
		4.41786	0.07356			4.41786	0.33422			4.41786	0.08564
		4.44854	0.06675			4.44854	0.33422			4.44854	0.09032
		4.47922	0.05974			4.47922	0.32829			4.47922	0.09455
		4.5099	0.05262			4.5099	0.31654			4.5099	0.09678
		4.54058	0.04551			4.54058	0.2992			4.54058	0.09589
		4.57126	0.03861			4.57126	0.27666			4.57126	0.09135
		4.60194	0.03231			4.60194	0.24961			4.60194	0.08316
		4.63262	0.02733			4.63262	0.21913			4.63262	0.07186
		4.6633	0.02482			4.6633	0.18707			4.6633	0.05846
		4.69398	0.02578			4.69398	0.15655			4.69398	0.04464
		4.72466	0.03006			4.72466	0.13288			4.72466	0.03311
		4.75534	0.03656			4.75534	0.1235			4.75534	0.02788
		4.78602	0.04424			4.78602	0.13306			4.78602	0.03051
		4.8167	0.05246			4.8167	0.15804			4.8167	0.03661
		4.84738	0.06077			4.84738	0.19124			4.84738	0.04194
		4.87806	0.06888			4.87806	0.22721			4.87806	0.04454
		4.90874	0.07653			4.90874	0.26261			4.90874	0.04379
		4.93942	0.08353			4.93942	0.29544			4.93942	0.03978
		4.9701	0.08969			4.9701	0.32445			4.9701	0.0331
		5.00078	0.09489			5.00078	0.34888			5.00078	0.02474
		5.03146	0.09898			5.03146	0.36829			5.03146	0.01628
		5.06214	0.10188			5.06214	0.38254			5.06214	0.01065
		5.09282	0.10352			5.09282	0.39168			5.09282	0.01151
		5.1235	0.10388			5.1235	0.39592			5.1235	0.01544
		5.15418	0.10294			5.15418	0.39559			5.15418	0.01861
		5.18486	0.10076			5.18486	0.39113			5.18486	0.0209
		5.21553	0.09739			5.21553	0.383			5.21553	0.02459
		5.24621	0.09296			5.24621	0.3717			5.24621	0.03278
		5.27689	0.08761			5.27689	0.35773			5.27689	0.04649
		5.30757	0.08152			5.30757	0.34155			5.30757	0.06476
		5.33825	0.07494			5.33825	0.32363			5.33825	0.08608
		5.36893	0.06813			5.36893	0.30437			5.36893	0.1089
		5.39961	0.06145			5.39961	0.28416			5.39961	0.1317
		5.43029	0.05528			5.43029	0.26334			5.43029	0.15302
		5.46097	0.05007			5.46097	0.24227			5.46097	0.17155
		5.49165	0.04624			5.49165	0.22126			5.49165	0.18618
		5.52233	0.0441			5.52233	0.20067			5.52233	0.19609
		5.55301	0.04367			5.55301	0.18085			5.55301	0.20082
		5.58369	0.04466			5.58369	0.16219			5.58369	0.20025
		5.61437	0.04658			5.61437	0.14507			5.61437	0.19468
		5.64505	0.04889			5.64505	0.12991			5.64505	0.18474
		5.67573	0.05112			5.67573	0.11701			5.67573	0.1714
		5.70641	0.05295			5.70641	0.10657			5.70641	0.15586
		5.73709	0.05412			5.73709	0.09857			5.73709	0.13944
		5.76777	0.05448			5.76777	0.09278			5.76777	0.12345
		5.79845	0.05398			5.79845	0.08874			5.79845	0.10897
		5.82913	0.05259			5.82913	0.08593			5.82913	0.09661
		5.85981	0.05038			5.85981	0.08392			5.85981	0.08634
		5.89049	0.04746			5.89049	0.08237			5.89049	0.0775
		5.92117	0.04399			5.92117	0.08117			5.92117	0.06907
		5.95185	0.04022			5.95185	0.0803			5.95185	0.06009
		5.98253	0.03647			5.98253	0.07983			5.98253	0.04991
		6.0132	0.03317			6.0132	0.0798			6.0132	0.03835
		6.04388	0.03081			6.04388	0.08014			6.04388	0.0258
		6.07456	0.02982			6.07456	0.08069			6.07456	0.01383
		6.10524	0.03041			6.10524	0.08115			6.10524	0.0108
		6.13592	0.03242			6.13592	0.08116			6.13592	0.02085
		6.1666	0.03539			6.1666	0.08035			6.1666	0.03254
		6.19728	0.03885			6.19728	0.07841			6.19728	0.04293
		6.22796	0.04236			6.22796	0.07513			6.22796	0.05121
		6.25864	0.0456			6.25864	0.07037			6.25864	0.05703
		6.28932	0.04835			6.28932	0.06418			6.28932	0.06032
		6.32	0.05043			6.32	0.05673			6.32	0.06126
		6.35068	0.05173			6.35068	0.04842			6.35068	0.06023
		6.38136	0.05221			6.38136	0.03998			6.38136	0.05773
		6.41204	0.05185			6.41204	0.03276			6.41204	0.05429
		6.44272	0.05066			6.44272	0.02903			6.44272	0.05034
		6.4734	0.04871			6.4734	0.03081			6.4734	0.04615
		6.50408	0.04609			6.50408	0.03741			6.50408	0.04172
		6.53476	0.04294			6.53476	0.04653			6.53476	0.0368
		6.56544	0.03946			6.56544	0.05646			6.56544	0.03106
		6.59612	0.03589			6.59612	0.06624			6.59612	0.02419
		6.6268	0.03253			6.6268	0.07534			6.6268	0.0161
		6.65748	0.02976			6.65748	0.08346			6.65748	0.00758
		6.68816	0.02798			6.68816	0.09048			6.68816	0.00793
		6.71884	0.02748			6.71884	0.09635			6.71884	0.01863
		6.74952	0.02831			6.74952	0.10112			6.74952	0.03078
		6.7802	0.03022			6.7802	0.10487			6.7802	0.04302
		6.81087	0.03285			6.81087	0.10766			6.81087	0.05465
		6.84155	0.0358			6.84155	0.10956			6.84155	0.06511
		6.87223	0.03875			6.87223	0.11054			6.87223	0.07396
		6.90291	0.04148			6.90291	0.1105			6.90291	0.08085
		6.93359	0.04381			6.93359	0.10929			6.93359	0.08561
		6.96427	0.04566			6.96427	0.10668			6.96427	0.08821
		6.99495	0.04696			6.99495	0.10244			6.99495	0.08876
		7.02563	0.04769			7.02563	0.09634			7.02563	0.0875
		7.05631	0.04786			7.05631	0.08825			7.05631	0.08478
		7.08699	0.04751			7.08699	0.0781			7.08699	0.08095
		7.11767	0.0467			7.11767	0.06597			7.11767	0.07636
		7.14835	0.0455			7.14835	0.05213			7.14835	0.07132
		7.17903	0.04401			7.17903	0.03709			7.17903	0.06599
		7.20971	0.04233			7.20971	0.02219			7.20971	0.06045
		7.24039	0.04055			7.24039	0.01391			7.24039	0.05466
		7.27107	0.03878			7.27107	0.0232			7.27107	0.04856
		7.30175	0.0371			7.30175	0.03887			7.30175	0.04205
		7.33243	0.03556			7.33243	0.05496			7.33243	0.03513
		7.36311	0.03419			7.36311	0.07013			7.36311	0.02788
		7.39379	0.03299			7.39379	0.08377			7.39379	0.02055
		7.42447	0.03191			7.42447	0.09551			7.42447	0.01372
		7.45515	0.0309			7.45515	0.10515			7.45515	0.00913
		7.48583	0.02988			7.48583	0.11265			7.48583	0.00995
		7.51651	0.02878			7.51651	0.11805			7.51651	0.01457
		7.54719	0.02754			7.54719	0.1215			7.54719	0.01971
		7.57787	0.0261			7.57787	0.12321			7.57787	0.02427
		7.60854	0.02444			7.60854	0.1234			7.60854	0.02789
		7.63922	0.02256			7.63922	0.1223			7.63922	0.03044
		7.6699	0.02046			7.6699	0.12009			7.6699	0.03194
		7.70058	0.0182			7.70058	0.11688			7.70058	0.03246
		7.73126	0.01584			7.73126	0.11276			7.73126	0.03214
		7.76194	0.01347			7.76194	0.10775			7.76194	0.03114
		7.79262	0.01123			7.79262	0.10187			7.79262	0.02962
		7.8233	0.00932			7.8233	0.09517			7.8233	0.02771
		7.85398	0.00799			7.85398	0.0877			7.85398	0.02552
		7.88466	0.00747			7.88466	0.07959			7.88466	0.02314
		7.91534	0.00774			7.91534	0.07103			7.91534	0.02066
		7.94602	0.00851			7.94602	0.06223			7.94602	0.01816
		7.9767	0.00943			7.9767	0.05349			7.9767	0.01582
		8.00738	0.01025			8.00738	0.04512			8.00738	0.01386
		8.03806	0.01082			8.03806	0.0375			8.03806	0.01254
		8.06874	0.01107			8.06874	0.031			8.06874	0.01206
		8.09942	0.01096			8.09942	0.02607			8.09942	0.01233
		8.1301	0.0105			8.1301	0.02305			8.1301	0.01303
		8.16078	0.00978			8.16078	0.02195			8.16078	0.01377
		8.19146	0.00892			8.19146	0.02234			8.19146	0.0142
		8.22214	0.00818			8.22214	0.02354			8.22214	0.01413
		8.25282	0.00792			8.25282	0.02496			8.25282	0.01343
		8.2835	0.00851			8.2835	0.02623			8.2835	0.01209
		8.31418	0.00999			8.31418	0.02717			8.31418	0.01014
		8.34486	0.01217			8.34486	0.02776			8.34486	0.00771
		8.37554	0.01478			8.37554	0.02811			8.37554	0.00494
		8.40621	0.01762			8.40621	0.02848			8.40621	0.00214
		8.43689	0.02051			8.43689	0.02922			8.43689	0.00175
		8.46757	0.02333			8.46757	0.03065			8.46757	0.00432
		8.49825	0.026			8.49825	0.03296			8.49825	0.00682
		8.52893	0.02843			8.52893	0.0361			8.52893	0.00892
		8.55961	0.03056			8.55961	0.03975			8.55961	0.01052
		8.59029	0.03234			8.59029	0.04347			8.59029	0.01156
		8.62097	0.03374			8.62097	0.04675			8.62097	0.01205
		8.65165	0.03475			8.65165	0.04912			8.65165	0.01203
		8.68233	0.03536			8.68233	0.05017			8.68233	0.01155
		8.71301	0.03559			8.71301	0.04957			8.71301	0.01073
		8.74369	0.03548			8.74369	0.04713			8.74369	0.00964
		8.77437	0.03508			8.77437	0.04276			8.77437	0.00837
		8.80505	0.03446			8.80505	0.03653			8.80505	0.00699
		8.83573	0.03368			8.83573	0.02867			8.83573	0.00556
		8.86641	0.03283			8.86641	0.01964			8.86641	0.00413
		8.89709	0.03201			8.89709	0.01082			8.89709	0.00284
		8.92777	0.0313			8.92777	0.00912			8.92777	0.00218
		8.95845	0.03076			8.95845	0.01777			8.95845	0.00285
		8.98913	0.03043			8.98913	0.02833			8.98913	0.00433
		9.01981	0.03032			9.01981	0.03863			9.01981	0.00606
		9.05049	0.03041			9.05049	0.04801			9.05049	0.00781
		9.08117	0.03065			9.08117	0.05611			9.08117	0.00945
		9.11185	0.03097			9.11185	0.06272			9.11185	0.01088
		9.14253	0.0313			9.14253	0.0678			9.14253	0.01202
		9.17321	0.03155			9.17321	0.07142			9.17321	0.01281
		9.20388	0.03167			9.20388	0.07378			9.20388	0.01323
		9.23456	0.0316			9.23456	0.07513			9.23456	0.01327
		9.26524	0.03129			9.26524	0.07578			9.26524	0.01295
		9.29592	0.03074			9.29592	0.07601			9.29592	0.01232
		9.3266	0.02992			9.3266	0.07599			9.3266	0.01145
		9.35728	0.02886			9.35728	0.07583			9.35728	0.01041
		9.38796	0.02756			9.38796	0.07549			9.38796	0.00927
		9.41864	0.02606			9.41864	0.07485			9.41864	0.00811
		9.44932	0.0244			9.44932	0.07377			9.44932	0.00695
		9.48	0.02263			9.48	0.07212			9.48	0.00584
		9.51068	0.02081			9.51068	0.06981			9.51068	0.00478
		9.54136	0.01897			9.54136	0.06686			9.54136	0.00378
		9.57204	0.01718			9.57204	0.06337			9.57204	0.00292
		9.60272	0.01549			9.60272	0.0595			9.60272	0.00236
		9.6334	0.01393			9.6334	0.05547			9.6334	0.00234
		9.66408	0.01253			9.66408	0.05149			9.66408	0.00282
		9.69476	0.01129			9.69476	0.04774			9.69476	0.00351
		9.72544	0.01019			9.72544	0.0443			9.72544	0.00416
		9.75612	0.00921			9.75612	0.04113			9.75612	0.00462
		9.7868	0.0083			9.7868	0.0381			9.7868	0.00481
		9.81748	0.00741			9.81748	0.03504			9.81748	0.00466
		9.84816	0.0065			9.84816	0.03177			9.84816	0.00417
		9.87884	0.00554			9.87884	0.02817			9.87884	0.00333
		9.90952	0.00452			9.90952	0.02421			9.90952	0.00221
		9.9402	0.00345			9.9402	0.01995			9.9402	0.00116
		9.97088	0.0024			9.97088	0.01553			9.97088	0.00164

## Sheet: Figure 2c
		X-axis	Y-axis			X-axis	Y-axis
Figure 2c	R-mag IrSA-Mo2C/C	R (Å)	|FT k2 x (k)|		R-re IrSA-Mo2C/C	R (Å)	|FT k2 x (k)|
		0	0.08035			0	0.08035
		0.03068	0.08131			0.03068	0.08045
		0.06136	0.084			0.06136	0.08023
		0.09204	0.08793			0.09204	0.07827
		0.12272	0.09247			0.12272	0.07278
		0.1534	0.09699			0.1534	0.06223
		0.18408	0.10093			0.18408	0.046
		0.21476	0.10383			0.21476	0.02468
		0.24544	0.10541			0.24544	0.000134766
		0.27612	0.10548			0.27612	-0.02491
		0.3068	0.10402			0.3068	-0.04753
		0.33748	0.10117			0.33748	-0.06532
		0.36816	0.09725			0.36816	-0.07708
		0.39884	0.09281			0.39884	-0.08305
		0.42951	0.08863			0.42951	-0.0848
		0.46019	0.08572			0.46019	-0.08469
		0.49087	0.08515			0.49087	-0.08509
		0.52155	0.08776			0.52155	-0.08751
		0.55223	0.0938			0.55223	-0.09198
		0.58291	0.10288			0.58291	-0.09685
		0.61359	0.11421			0.61359	-0.09908
		0.64427	0.12686			0.64427	-0.095
		0.67495	0.13996			0.67495	-0.08129
		0.70563	0.15274			0.70563	-0.05611
		0.73631	0.16458			0.73631	-0.01974
		0.76699	0.17496			0.76699	0.0251
		0.79767	0.18347			0.79767	0.07363
		0.82835	0.18981			0.82835	0.1199
		0.85903	0.19381			0.85903	0.15805
		0.88971	0.19543			0.88971	0.1835
		0.92039	0.19478			0.92039	0.19396
		0.95107	0.19219			0.95107	0.18981
		0.98175	0.18817			0.98175	0.17382
		1.01243	0.18355			1.01243	0.15024
		1.04311	0.17945			1.04311	0.12357
		1.07379	0.17726			1.07379	0.09719
		1.10447	0.17853			1.10447	0.07233
		1.13515	0.18459			1.13515	0.04772
		1.16583	0.19628			1.16583	0.01994
		1.1965	0.21368			1.1965	-0.01548
		1.22718	0.23626			1.22718	-0.06245
		1.25786	0.2631			1.25786	-0.1226
		1.28854	0.29318			1.28854	-0.19391
		1.31922	0.32551			1.31922	-0.27003
		1.3499	0.35915			1.3499	-0.34069
		1.38058	0.3933			1.38058	-0.39299
		1.41126	0.42722			1.41126	-0.4137
		1.44194	0.46026			1.44194	-0.3919
		1.47262	0.49184			1.47262	-0.3216
		1.5033	0.52145			1.5033	-0.2037
		1.53398	0.54863			1.53398	-0.0469
		1.56466	0.57298			1.56466	0.13277
		1.59534	0.59417			1.59534	0.31383
		1.62602	0.61188			1.62602	0.47234
		1.6567	0.6259			1.6567	0.58555
		1.68738	0.63601			1.68738	0.63571
		1.71806	0.64209			1.71806	0.61312
		1.74874	0.64404			1.74874	0.51816
		1.77942	0.64182			1.77942	0.36161
		1.8101	0.63542			1.8101	0.16342
		1.84078	0.62491			1.84078	-0.05019
		1.87146	0.61037			1.87146	-0.25063
		1.90214	0.59194			1.90214	-0.41132
		1.93282	0.56981			1.93282	-0.51188
		1.9635	0.54421			1.9635	-0.54126
		1.99418	0.51541			1.99418	-0.49939
		2.02485	0.48373			2.02485	-0.39703
		2.05553	0.44954			2.05553	-0.25379
		2.08621	0.41326			2.08621	-0.09468
		2.11689	0.37537			2.11689	0.05425
		2.14757	0.33642			2.14757	0.17033
		2.17825	0.29706			2.17825	0.23807
		2.20893	0.25808			2.20893	0.2516
		2.23961	0.22049			2.23961	0.21529
		2.27029	0.18566			2.27029	0.14248
		2.30097	0.15558			2.30097	0.05252
		2.33165	0.13302			2.33165	-0.03317
		2.36233	0.12109			2.36233	-0.09545
		2.39301	0.12125			2.39301	-0.12124
		2.42369	0.1315			2.42369	-0.10591
		2.45437	0.14779			2.45437	-0.05402
		2.48505	0.16646			2.48505	0.0219
		2.51573	0.18505			2.51573	0.10421
		2.54641	0.20203			2.54641	0.17399
		2.57709	0.21648			2.57709	0.21514
		2.60777	0.22782			2.60777	0.21775
		2.63845	0.2357			2.63845	0.18017
		2.66913	0.23994			2.66913	0.10925
		2.69981	0.24049			2.69981	0.01874
		2.73049	0.23741			2.73049	-0.07375
		2.76117	0.23084			2.76117	-0.15054
		2.79184	0.22099			2.79184	-0.19768
		2.82252	0.2082			2.82252	-0.20779
		2.8532	0.19284			2.8532	-0.18146
		2.88388	0.17539			2.88388	-0.12683
		2.91456	0.15643			2.91456	-0.05756
		2.94524	0.13669			2.94524	0.01037
		2.97592	0.11713			2.97592	0.06228
		3.0066	0.09908			3.0066	0.08796
		3.03728	0.08442			3.03728	0.08382
		3.06796	0.07559			3.06796	0.05341
		3.09864	0.07447			3.09864	0.00631
		3.12932	0.08068			3.12932	-0.04428
		3.16	0.09176			3.16	-0.08471
		3.19068	0.10505			3.19068	-0.10408
		3.22136	0.1187			3.22136	-0.09664
		3.25204	0.1315			3.25204	-0.06301
		3.28272	0.14274			3.28272	-0.0099
		3.3134	0.15195			3.3134	0.05158
		3.34408	0.15885			3.34408	0.1085
		3.37476	0.16328			3.37476	0.14906
		3.40544	0.16518			3.40544	0.16511
		3.43612	0.16456			3.43612	0.15384
		3.4668	0.16151			3.4668	0.11812
		3.49748	0.15617			3.49748	0.06566
		3.52816	0.14873			3.52816	0.00712
		3.55884	0.13941			3.55884	-0.04635
		3.58952	0.1285			3.58952	-0.08546
		3.62019	0.11627			3.62019	-0.10466
		3.65087	0.10306			3.65087	-0.10292
		3.68155	0.08921			3.68155	-0.08365
		3.71223	0.07509			3.71223	-0.05351
		3.74291	0.06116			3.74291	-0.02067
		3.77359	0.04797			3.77359	0.00712
		3.80427	0.03644			3.80427	0.02417
		3.83495	0.02817			3.83495	0.02793
		3.86563	0.02544			3.86563	0.01921
		3.89631	0.02862			3.89631	0.00168
		3.92699	0.03506			3.92699	-0.01927
		3.95767	0.04235			3.95767	-0.03787
		3.98835	0.04932			3.98835	-0.04932
		4.01903	0.05543			4.01903	-0.05073
		4.04971	0.06047			4.04971	-0.04163
		4.08039	0.06434			4.08039	-0.02375
		4.11107	0.06703			4.11107	-0.000551313
		4.14175	0.06857			4.14175	0.02371
		4.17243	0.06905			4.17243	0.04489
		4.20311	0.06856			4.20311	0.0597
		4.23379	0.06721			4.23379	0.06625
		4.26447	0.06512			4.26447	0.06416
		4.29515	0.0624			4.29515	0.05446
		4.32583	0.05917			4.32583	0.03921
		4.35651	0.05554			4.35651	0.02103
		4.38719	0.05158			4.38719	0.00265
		4.41786	0.04738			4.41786	-0.0135
		4.44854	0.04299			4.44854	-0.0255
		4.47922	0.03847			4.47922	-0.03218
		4.5099	0.03389			4.5099	-0.03315
		4.54058	0.02931			4.54058	-0.0288
		4.57126	0.02486			4.57126	-0.02027
		4.60194	0.02081			4.60194	-0.00929
		4.63262	0.0176			4.63262	0.00199
		4.6633	0.01598			4.6633	0.01128
		4.69398	0.0166			4.69398	0.01655
		4.72466	0.01936			4.72466	0.01636
		4.75534	0.02354			4.75534	0.01027
		4.78602	0.02849			4.78602	-0.00101
		4.8167	0.03378			4.8167	-0.01557
		4.84738	0.03914			4.84738	-0.03056
		4.87806	0.04436			4.87806	-0.04271
		4.90874	0.04928			4.90874	-0.04894
		4.93942	0.05379			4.93942	-0.04708
		4.9701	0.05776			4.9701	-0.03643
		5.00078	0.06111			5.00078	-0.01808
		5.03146	0.06374			5.03146	0.00521
		5.06214	0.06561			5.06214	0.02943
		5.09282	0.06667			5.09282	0.0501
		5.1235	0.0669			5.1235	0.06323
		5.15418	0.06629			5.15418	0.06618
		5.18486	0.06489			5.18486	0.0583
		5.21553	0.06272			5.21553	0.04111
		5.24621	0.05987			5.24621	0.01805
		5.27689	0.05642			5.27689	-0.00624
		5.30757	0.0525			5.30757	-0.02694
		5.33825	0.04826			5.33825	-0.0401
		5.36893	0.04388			5.36893	-0.04351
		5.39961	0.03957			5.39961	-0.03715
		5.43029	0.0356			5.43029	-0.0232
		5.46097	0.03225			5.46097	-0.00547
		5.49165	0.02978			5.49165	0.01154
		5.52233	0.0284			5.52233	0.02367
		5.55301	0.02812			5.55301	0.02812
		5.58369	0.02876			5.58369	0.02407
		5.61437	0.03			5.61437	0.01282
		5.64505	0.03148			5.64505	-0.00259
		5.67573	0.03292			5.67573	-0.01812
		5.70641	0.0341			5.70641	-0.02984
		5.73709	0.03485			5.73709	-0.03483
		5.76777	0.03509			5.76777	-0.03194
		5.79845	0.03476			5.79845	-0.022
		5.82913	0.03387			5.82913	-0.00762
		5.85981	0.03245			5.85981	0.00759
		5.89049	0.03056			5.89049	0.01987
		5.92117	0.02833			5.92117	0.02633
		5.95185	0.0259			5.95185	0.02569
		5.98253	0.02349			5.98253	0.01849
		6.0132	0.02136			6.0132	0.00703
		6.04388	0.01984			6.04388	-0.00536
		6.07456	0.0192			6.07456	-0.01516
		6.10524	0.01959			6.10524	-0.01958
		6.13592	0.02088			6.13592	-0.01735
		6.1666	0.02279			6.1666	-0.00897
		6.19728	0.02502			6.19728	0.00336
		6.22796	0.02728			6.22796	0.01637
		6.25864	0.02937			6.25864	0.02656
		6.28932	0.03114			6.28932	0.03112
		6.32	0.03247			6.32	0.02868
		6.35068	0.03332			6.35068	0.01964
		6.38136	0.03363			6.38136	0.00607
		6.41204	0.03339			6.41204	-0.0088
		6.44272	0.03262			6.44272	-0.02143
		6.4734	0.03137			6.4734	-0.0289
		6.50408	0.02968			6.50408	-0.02962
		6.53476	0.02766			6.53476	-0.02372
		6.56544	0.02541			6.56544	-0.01301
		6.59612	0.02311			6.59612	-0.000469664
		6.6268	0.02095			6.6268	0.01054
		6.65748	0.01917			6.65748	0.01717
		6.68816	0.01802			6.68816	0.0178
		6.71884	0.0177			6.71884	0.01245
		6.74952	0.01823			6.74952	0.00276
		6.7802	0.01946			6.7802	-0.00846
		6.81087	0.02116			6.81087	-0.01799
		6.84155	0.02305			6.84155	-0.02305
		6.87223	0.02496			6.87223	-0.02204
		6.90291	0.02671			6.90291	-0.01495
		6.93359	0.02822			6.93359	-0.00335
		6.96427	0.02941			6.96427	0.00999
		6.99495	0.03024			6.99495	0.02182
		7.02563	0.03071			7.02563	0.02926
		7.05631	0.03082			7.05631	0.0305
		7.08699	0.0306			7.08699	0.02522
		7.11767	0.03007			7.11767	0.0147
		7.14835	0.0293			7.14835	0.00144
		7.17903	0.02834			7.17903	-0.01148
		7.20971	0.02726			7.20971	-0.02117
		7.24039	0.02612			7.24039	-0.02558
		7.27107	0.02498			7.27107	-0.024
		7.30175	0.02389			7.30175	-0.01716
		7.33243	0.0229			7.33243	-0.00696
		7.36311	0.02202			7.36311	0.00404
		7.39379	0.02125			7.39379	0.01331
		7.42447	0.02055			7.42447	0.01888
		7.45515	0.0199			7.45515	0.01984
		7.48583	0.01924			7.48583	0.01644
		7.51651	0.01854			7.51651	0.00988
		7.54719	0.01773			7.54719	0.00197
		7.57787	0.01681			7.57787	-0.00541
		7.60854	0.01574			7.60854	-0.01078
		7.63922	0.01453			7.63922	-0.01336
		7.6699	0.01318			7.6699	-0.01318
		7.70058	0.01172			7.70058	-0.01091
		7.73126	0.0102			7.73126	-0.0076
		7.76194	0.00867			7.76194	-0.00428
		7.79262	0.00723			7.79262	-0.00171
		7.8233	0.006			7.8233	-0.000150688
		7.85398	0.00515			7.85398	0.000568247
		7.88466	0.00481			7.88466	0.00093082
		7.91534	0.00499			7.91534	0.00146
		7.94602	0.00548			7.94602	0.0025
		7.9767	0.00607			7.9767	0.00403
		8.00738	0.0066			8.00738	0.00568
		8.03806	0.00697			8.03806	0.00685
		8.06874	0.00713			8.06874	0.00698
		8.09942	0.00706			8.09942	0.00573
		8.1301	0.00676			8.1301	0.00321
		8.16078	0.0063			8.16078	-9.72471e-06
		8.19146	0.00574			8.19146	-0.00303
		8.22214	0.00527			8.22214	-0.00488
		8.25282	0.0051			8.25282	-0.00484
		8.2835	0.00548			8.2835	-0.00269
		8.31418	0.00643			8.31418	0.00113
		8.34486	0.00784			8.34486	0.00558
		8.37554	0.00952			8.37554	0.00928
		8.40621	0.01134			8.40621	0.01089
		8.43689	0.01321			8.43689	0.00951
		8.46757	0.01503			8.46757	0.00498
		8.49825	0.01675			8.49825	-0.00195
		8.52893	0.01831			8.52893	-0.00981
		8.55961	0.01968			8.55961	-0.01667
		8.59029	0.02083			8.59029	-0.02068
		8.62097	0.02173			8.62097	-0.02059
		8.65165	0.02238			8.65165	-0.01605
		8.68233	0.02277			8.68233	-0.00784
		8.71301	0.02292			8.71301	0.00232
		8.74369	0.02285			8.74369	0.01213
		8.77437	0.02259			8.77437	0.01931
		8.80505	0.02219			8.80505	0.02213
		8.83573	0.02169			8.83573	0.0199
		8.86641	0.02115			8.86641	0.01316
		8.89709	0.02062			8.89709	0.00352
		8.92777	0.02016			8.92777	-0.00665
		8.95845	0.01981			8.95845	-0.01488
		8.98913	0.01959			8.98913	-0.01919
		9.01981	0.01952			9.01981	-0.01857
		9.05049	0.01958			9.05049	-0.01322
		9.08117	0.01974			9.08117	-0.00453
		9.11185	0.01995			9.11185	0.00533
		9.14253	0.02016			9.14253	0.01397
		9.17321	0.02032			9.17321	0.0193
		9.20388	0.0204			9.20388	0.02013
		9.23456	0.02035			9.23456	0.01638
		9.26524	0.02015			9.26524	0.00908
		9.29592	0.01979			9.29592	4.4914e-05
		9.3266	0.01927			9.3266	-0.00856
		9.35728	0.01858			9.35728	-0.0148
		9.38796	0.01775			9.38796	-0.01744
		9.41864	0.01678			9.41864	-0.01615
		9.44932	0.01572			9.44932	-0.01159
		9.48	0.01458			9.48	-0.00513
		9.51068	0.0134			9.51068	0.00156
		9.54136	0.01222			9.54136	0.00689
		9.57204	0.01107			9.57204	0.00982
		9.60272	0.00998			9.60272	0.00997
		9.6334	0.00897			9.6334	0.00775
		9.66408	0.00807			9.66408	0.00404
		9.69476	0.00727			9.69476	2.71784e-05
		9.72544	0.00656			9.72544	-0.00325
		9.75612	0.00593			9.75612	-0.0051
		9.7868	0.00535			9.7868	-0.00534
		9.81748	0.00477			9.81748	-0.00426
		9.84816	0.00419			9.84816	-0.00246
		9.87884	0.00357			9.87884	-0.000625939
		9.90952	0.00291			9.90952	0.000693147
		9.9402	0.00222			9.9402	0.00125
		9.97088	0.00155			9.97088	0.00115

## Sheet: Figure 2d
		X-axis	Y-axis			X-axis	Y-axis			X-axis	Y-axis
Figure 2d	IrSA-Mo2C/C	Binding energy (eV)	Intensity (arb. units)		Ir/C	Binding energy (eV)	Intensity (arb. units)		IrO2	Binding energy (eV)	Intensity (arb. units)
		72	1338.44			72.5	399.086			72.55	15403
		71.95	1345.54			72.45	390.733			72.5	15624.9
		71.9	1379.85			72.4	406.974			72.45	15495.6
		71.85	1396.35			72.35	405.491			72.4	15754.5
		71.8	1408.53			72.3	394.287			72.35	15928
		71.75	1380.16			72.25	400.384			72.3	15617.2
		71.7	1392.36			72.2	416.538			72.25	15389.1
		71.65	1331.62			72.15	416.608			72.2	15720.6
		71.6	1372.48			72.1	407.751			72.15	15511.8
		71.55	1348.99			72.05	391.525			72.1	15737.9
		71.5	1381.03			72	389.084			72.05	15396.6
		71.45	1372.83			71.95	393.09			72	15392.8
		71.4	1437			71.9	447.465			71.95	15764.1
		71.35	1412.67			71.85	409.513			71.9	15732.9
		71.3	1408.93			71.8	402.672			71.85	15504
		71.25	1394.11			71.75	427.26			71.8	15605.5
		71.2	1403.8			71.7	415.97			71.75	16219.6
		71.15	1383.64			71.65	380.262			71.7	15801.6
		71.1	1366.1			71.6	384.261			71.65	15839.2
		71.05	1439.11			71.55	404.589			71.6	15484.3
		71	1465.64			71.5	416.455			71.55	15900.6
		70.95	1413.37			71.45	404.066			71.5	15830.3
		70.9	1364.56			71.4	405.142			71.45	15978
		70.85	1466.91			71.35	382.195			71.4	16170.2
		70.8	1477.1			71.3	427.968			71.35	16073.9
		70.75	1452.15			71.25	434.663			71.3	16330.1
		70.7	1415.18			71.2	445.083			71.25	16339.8
		70.65	1419.35			71.15	420.897			71.2	16098.3
		70.6	1411.48			71.1	418.255			71.15	16291.8
		70.55	1375.81			71.05	404.84			71.1	16455.1
		70.5	1424.83			71	421.451			71.05	16350.5
		70.45	1413.19			70.95	415.582			71	16061.8
		70.4	1421.9			70.9	422.431			70.95	16155.2
		70.35	1473.8			70.85	400.277			70.9	16562.9
		70.3	1476.78			70.8	424.362			70.85	16729.6
		70.25	1486.94			70.75	448.154			70.8	16518.4
		70.2	1490.41			70.7	409.904			70.75	16926
		70.15	1521.8			70.65	440.595			70.7	16885.9
		70.1	1511.46			70.6	459.442			70.65	16938
		70.05	1431.17			70.55	431.487			70.6	16622.1
		70	1482.84			70.5	423.851			70.55	16909.8
		69.95	1447.58			70.45	425.284			70.5	17299.3
		69.9	1413.4			70.4	428.198			70.45	17454.2
		69.85	1427.26			70.35	434.069			70.4	17816
		69.8	1429.99			70.3	446.155			70.35	17503.1
		69.75	1527.69			70.25	455.489			70.3	17689.6
		69.7	1490.67			70.2	453.067			70.25	17748.2
		69.65	1496.19			70.15	396.757			70.2	17875.7
		69.6	1548.52			70.1	424.31			70.15	18010.4
		69.55	1502.82			70.05	442.674			70.1	17690.6
		69.5	1530.18			70	447.128			70.05	17934.3
		69.45	1554.91			69.95	433.241			70	17610.4
		69.4	1489.47			69.9	436.804			69.95	17951.3
		69.35	1520.44			69.85	422.1			69.9	18039.2
		69.3	1520.28			69.8	467.277			69.85	18325.2
		69.25	1572.07			69.75	444.066			69.8	18332.7
		69.2	1561.58			69.7	394.533			69.75	18799.6
		69.15	1597.95			69.65	435.337			69.7	18883.8
		69.1	1604.27			69.6	441.495			69.65	19035.4
		69.05	1529.1			69.55	433.379			69.6	19410.8
		69	1550.12			69.5	416.573			69.55	19311.2
		68.95	1555.55			69.45	436.356			69.5	19694.6
		68.9	1546.18			69.4	440.588			69.45	19443
		68.85	1562.95			69.35	443.43			69.4	19462.9
		68.8	1585.31			69.3	444.274			69.35	19816.8
		68.75	1573.3			69.25	426.336			69.3	20398.5
		68.7	1573.01			69.2	427.552			69.25	20907.1
		68.65	1538.63			69.15	436.391			69.2	21000.6
		68.6	1633.95			69.1	477.678			69.15	20991
		68.55	1589.92			69.05	487.639			69.1	21168.8
		68.5	1529.64			69	445.419			69.05	21062.6
		68.45	1602.96			68.95	425.606			69	21365
		68.4	1680.25			68.9	447.59			68.95	22060.8
		68.35	1622.86			68.85	444.948			68.9	22344.7
		68.3	1687.51			68.8	468.248			68.85	21769.6
		68.25	1616.24			68.75	491.107			68.8	22511.5
		68.2	1634.06			68.7	463.642			68.75	22539.2
		68.15	1643.46			68.65	482.04			68.7	23027.5
		68.1	1725.25			68.6	470.264			68.65	22966.6
		68.05	1731.06			68.55	451.282			68.6	23586.5
		68	1687.98			68.5	439.032			68.55	24009.6
		67.95	1687.85			68.45	465.784			68.5	24400.1
		67.9	1707.03			68.4	479.125			68.45	24471.1
		67.85	1706.02			68.35	471.033			68.4	24920.8
		67.8	1695.26			68.3	469.094			68.35	25132.8
		67.75	1733.18			68.25	456.949			68.3	25354.2
		67.7	1747.13			68.2	474.535			68.25	25444.4
		67.65	1802.86			68.15	473.151			68.2	25949.2
		67.6	1777.01			68.1	483.322			68.15	25988.9
		67.55	1767.1			68.05	484.201			68.1	26317
		67.5	1713.96			68	481.266			68.05	26740.8
		67.45	1800.19			67.95	488.77			68	27074.6
		67.4	1863.71			67.9	483.261			67.95	27169.4
		67.35	1844.28			67.85	528.389			67.9	27796.2
		67.3	1801.71			67.8	472.726			67.85	28833.3
		67.25	1858.76			67.75	521.734			67.8	28615.3
		67.2	1830.02			67.7	488.149			67.75	28455.4
		67.15	1929.4			67.65	511.679			67.7	28801.1
		67.1	1936.09			67.6	499.729			67.65	29064.4
		67.05	1885.59			67.55	495.758			67.6	29313.8
		67	1920.46			67.5	511.326			67.55	29866.3
		66.95	1900.69			67.45	505.702			67.5	30404.9
		66.9	1912.96			67.4	540.483			67.45	31179.5
		66.85	1879.47			67.35	522.014			67.4	31485.9
		66.8	1921.98			67.3	503.72			67.35	31805
		66.75	1903.34			67.25	553.789			67.3	31893.2
		66.7	1946.42			67.2	522.099			67.25	32512.1
		66.65	1997.82			67.15	515.444			67.2	32818.7
		66.6	2010.66			67.1	544.936			67.15	33611.2
		66.55	2063.69			67.05	592.726			67.1	34211.8
		66.5	2024.32			67	546.093			67.05	34976
		66.45	2107.57			66.95	569.558			67	35732
		66.4	2051.37			66.9	565.414			66.95	36083.2
		66.35	2093.82			66.85	554.965			66.9	37151
		66.3	2137.43			66.8	569.64			66.85	37886.8
		66.25	2194.48			66.75	550.598			66.8	38269.7
		66.2	2204.41			66.7	564.48			66.75	39024.8
		66.15	2213.28			66.65	564.172			66.7	40433.4
		66.1	2298.68			66.6	534.879			66.65	40780.7
		66.05	2344.43			66.55	587.96			66.6	41550.5
		66	2385.62			66.5	604.472			66.55	41965
		65.95	2403.87			66.45	599.151			66.5	43414.5
		65.9	2439.54			66.4	574.526			66.45	44133.5
		65.85	2465.24			66.35	609.722			66.4	45264.6
		65.8	2591.87			66.3	634.905			66.35	46805
		65.75	2538.85			66.25	631.432			66.3	47854.1
		65.7	2587.67			66.2	640.341			66.25	49023.5
		65.65	2716.31			66.15	633.155			66.2	49926.8
		65.6	2831.63			66.1	727.512			66.15	51644.7
		65.55	2745.02			66.05	720.088			66.1	53157.4
		65.5	2917.12			66	680.521			66.05	54402.2
		65.45	2989.64			65.95	657.129			66	55724.1
		65.4	2910.93			65.9	729.295			65.95	58828.9
		65.35	3060.95			65.85	733.4			65.9	60225.6
		65.3	3019.6			65.8	749.619			65.85	62060.7
		65.25	2997.01			65.75	753.537			65.8	64022.1
		65.2	3100.82			65.7	765.073			65.75	66015.4
		65.15	3139.23			65.65	860.875			65.7	67989.9
		65.1	3214.37			65.6	846.235			65.65	69916.9
		65.05	3161.24			65.55	837.792			65.6	72636.3
		65	3206.59			65.5	833.735			65.55	73533.7
		64.95	3265.37			65.45	839.902			65.5	74925.1
		64.9	3171.28			65.4	892.72			65.45	77009.9
		64.85	3218.77			65.35	910.485			65.4	78381
		64.8	3170.69			65.3	881.522			65.35	79254.4
		64.75	3222.37			65.25	902.412			65.3	79461.2
		64.7	3127.06			65.2	906.722			65.25	80771
		64.65	3078.32			65.15	943.923			65.2	79737
		64.6	3159.25			65.1	929.106			65.15	78410.1
		64.55	3166.9			65.05	993.781			65.1	76555
		64.5	3075.19			65	1011.07			65.05	75030.4
		64.45	2995.02			64.95	1011.62			65	73644.4
		64.4	2996.95			64.9	1074.9			64.95	71177.2
		64.35	2955.56			64.85	1042.47			64.9	69111.1
		64.3	2851.74			64.8	1046.12			64.85	66699.9
		64.25	2767.52			64.75	1092.09			64.8	64214.8
		64.2	2645.83			64.7	1102.49			64.75	62194.2
		64.15	2585.82			64.65	1138.52			64.7	59208
		64.1	2551.48			64.6	1152.49			64.65	57228.1
		64.05	2396.42			64.55	1162.06			64.6	55034
		64	2375.49			64.5	1102.67			64.55	52557.1
		63.95	2276.53			64.45	1098.89			64.5	50593.9
		63.9	2208.02			64.4	1167.59			64.45	49723.6
		63.85	2205.18			64.35	1112.92			64.4	48053.8
		63.8	2117.8			64.3	1088.31			64.35	47419.8
		63.75	2183.25			64.25	1061.49			64.3	46137
		63.7	2169.64			64.2	1027.74			64.25	44333.7
		63.65	2107.61			64.15	1033.24			64.2	43460.5
		63.6	2025.1			64.1	995.58			64.15	42673.9
		63.55	2043.37			64.05	990.282			64.1	42074.5
		63.5	2023.94			64	887.593			64.05	41106.7
		63.45	1982.51			63.95	893.698			64	41053.2
		63.4	2057.05			63.9	836.657			63.95	40053.1
		63.35	2102.7			63.85	792.796			63.9	40062.7
		63.3	2090.84			63.8	739.605			63.85	39548.1
		63.25	2072.8			63.75	729.341			63.8	39878.9
		63.2	2072.43			63.7	748.61			63.75	39894.6
		63.15	2173.25			63.65	679.14			63.7	39862.8
		63.1	2255.22			63.6	687.2			63.65	39543.6
		63.05	2313.32			63.55	653.813			63.6	41346.2
		63	2312.69			63.5	648.211			63.55	41628.9
		62.95	2326.52			63.45	618.248			63.5	42493.3
		62.9	2431.73			63.4	640.356			63.45	43046.7
		62.85	2383.77			63.35	638.213			63.4	43857.9
		62.8	2509.82			63.3	619.034			63.35	45055.6
		62.75	2530.4			63.25	664.055			63.3	46211.7
		62.7	2608.55			63.2	639.033			63.25	47924.1
		62.65	2765.89			63.15	655.427			63.2	49009.1
		62.6	2834.92			63.1	629.726			63.15	50563.8
		62.55	2823.33			63.05	668.599			63.1	52506.7
		62.5	2886.24			63	726.053			63.05	53801.3
		62.45	3025.64			62.95	694.903			63	56382.7
		62.4	3041.3			62.9	699.716			62.95	57688
		62.35	3032.61			62.85	752.165			62.9	59792.2
		62.3	3148.75			62.8	730.316			62.85	62383.5
		62.25	3188.16			62.75	707.62			62.8	64049
		62.2	3223.12			62.7	748.477			62.75	67002
		62.15	3244.32			62.65	772.626			62.7	69797.9
		62.1	3283.56			62.6	829.674			62.65	72223
		62.05	3201			62.55	812.129			62.6	75121.1
		62	3289.8			62.5	831.887			62.55	77896.7
		61.95	3211.07			62.45	850.311			62.5	79789.8
		61.9	3182.94			62.4	856.046			62.45	81660.5
		61.85	3216.38			62.35	861.109			62.4	82037.5
		61.8	3289.44			62.3	853.139			62.35	84340.2
		61.75	3194.69			62.25	910.243			62.3	83980.9
		61.7	3203.94			62.2	968.874			62.25	84010.9
		61.65	3195.6			62.15	990.816			62.2	82969.1
		61.6	3086.19			62.1	987.487			62.15	80705.9
		61.55	3006.85			62.05	1032.27			62.1	78437
		61.5	2972.53			62	1065.66			62.05	75456
		61.45	2957.69			61.95	1095.55			62	72316.5
		61.4	2788.11			61.9	1108.93			61.95	67807.2
		61.35	2735.43			61.85	1086.19			61.9	64009.2
		61.3	2677.4			61.8	1115.25			61.85	59586.2
		61.25	2533.12			61.75	1116.92			61.8	55872.3
		61.2	2481.72			61.7	1197.3			61.75	52586.1
		61.15	2329.7			61.65	1148.08			61.7	48744.4
		61.1	2150.43			61.6	1182.77			61.65	45465.8
		61.05	2032.2			61.55	1156.6			61.6	41835.4
		61	1988.06			61.5	1155.88			61.55	38249.2
		60.95	1841.09			61.45	1157.13			61.5	35842.4
		60.9	1727.5			61.4	1151.18			61.45	33391.1
		60.85	1575.18			61.35	1115.39			61.4	30915.8
		60.8	1539.25			61.3	1114.1			61.35	28728.5
		60.75	1425.47			61.25	1055.69			61.3	26500.8
		60.7	1373.77			61.2	1044.25			61.25	24323.6
		60.65	1334.34			61.15	984.827			61.2	22305.1
		60.6	1230.91			61.1	891.797			61.15	19593.3
		60.55	1135.64			61.05	861.24			61.1	17651.9
		60.5	1111.08			61	840.07			61.05	16161
		60.45	1114.22			60.95	764.455			61	14754.9
		60.4	1038.66			60.9	716.126			60.95	13296.7
		60.35	1031.84			60.85	655.107			60.9	12237.2
		60.3	1039.53			60.8	600.803			60.85	11354.9
		60.25	1041.89			60.75	552.491			60.8	10486
		60.2	990.788			60.7	514.537			60.75	9478.01
		60.15	981.185			60.65	491.032			60.7	8929.84
		60.1	978.62			60.6	447.216			60.65	8388.3
		60.05	924.582			60.55	420.567			60.6	8069.96
		60	902.552			60.5	417.684			60.55	7611.55
		59.95	940.23			60.45	385.183			60.5	7207.65
		59.9	940.339			60.4	362.207			60.45	6904.74
		59.85	901.834			60.35	332.306			60.4	6752.43
		59.8	936.684			60.3	307.203			60.35	6342.44
		59.75	943.611			60.25	299.313			60.3	6277.12
		59.7	894.583			60.2	306.764			60.25	6158.31
		59.65	898.203			60.15	288.98			60.2	5873.18
		59.6	902.179			60.1	249.517			60.15	5692.5
		59.55	893.531			60.05	296.088			60.1	5469.97
		59.5	856.416			60	313.1			60.05	5666.39
		59.45	908.318			59.95	295.485			60	5403.5
		59.4	917.802			59.9	282.793			59.95	5455.15
		59.35	836.985			59.85	287.166			59.9	5492.48
		59.3	833.9			59.8	259.523			59.85	5356.79
		59.25	847.886			59.75	261.631			59.8	5323.85
		59.2	873.145			59.7	256.918			59.75	5089.09
		59.15	863.297			59.65	251.485			59.7	4893.53
		59.1	873.891			59.6	269.289			59.65	5093.41
		59.05	896.922			59.55	272.945			59.6	4869.88
		59	883.056			59.5	240.314			59.55	4671.78
						59.45	224.752			59.5	4621.19
						59.4	252.354			59.45	4754.59
						59.35	270.526			59.4	4709.99
						59.3	271.184			59.35	4716.1
						59.25	261.851			59.3	4399.9
						59.2	247.051			59.25	4709.99
						59.15	266.34			59.2	4581.83
						59.1	234.079			59.15	4457.24
						59.05	224.854			59.1	4423.89
						59	244.934			59.05	4613.92
										59	4429.54

## Sheet: Figure 3a
		X-axis	Y-axis			X-axis	Y-axis			X-axis	Y-axis			X-axis	Y-axis			X-axis	Y-axis
Figure 3a	IrSA-Mo2C/C	E (V vs. RHE)	j (mA cm-2Disk)		Ir/C	E (V vs. RHE)	j (mA cm-2Disk)		Pt/C	E (V vs. RHE)	j (mA cm-2Disk)		PtRu/C	E (V vs. RHE)	j (mA cm-2Disk)		Mo2C/C	E (V vs. RHE)	j (mA cm-2Disk)
		-0.02519	-9.42027			-0.10124	-14.3025			-0.0626	-5.87812			-0.04092	-8.69982			-0.10008	0.01215
		-0.02438	-9.35767			-0.09921	-14.3307			-0.06277	-5.80458			-0.04075	-8.59059			-0.09908	0.01216
		-0.02421	-9.29195			-0.10066	-14.0741			-0.06284	-5.74605			-0.04116	-8.5305			-0.09808	0.01252
		-0.02389	-9.20119			-0.0991	-14.1679			-0.0623	-5.68753			-0.04068	-8.46604			-0.09708	0.01241
		-0.02488	-9.0541			-0.0982	-14.0303			-0.06258	-5.64434			-0.04088	-8.39186			-0.09608	0.01239
		-0.02476	-9.02593			-0.10026	-13.686			-0.0617	-5.59082			-0.04042	-8.32489			-0.09508	0.01281
		-0.02398	-8.9602			-0.09942	-13.6296			-0.06139	-5.54293			-0.04024	-8.26198			-0.09408	0.01286
		-0.02389	-8.83502			-0.09851	-13.5827			-0.0614	-5.49411			-0.03975	-8.1997			-0.09309	0.01295
		-0.02432	-8.72548			-0.09902	-13.4638			-0.0611	-5.44591			-0.04019	-8.13554			-0.09209	0.01343
		-0.02342	-8.72235			-0.09777	-13.4231			-0.06111	-5.39709			-0.0399	-8.08766			-0.09109	0.0135
		-0.024	-8.59091			-0.09756	-13.3636			-0.06081	-5.34796			-0.03939	-8.02851			-0.09009	0.0133
		-0.02396	-8.45946			-0.09783	-13.1007			-0.05986	-5.30539			-0.03958	-7.9559			-0.08909	0.01321
		-0.02327	-8.42504			-0.09823	-12.9536			-0.05983	-5.26314			-0.03909	-7.89268			-0.08809	0.01332
		-0.02363	-8.37183			-0.0983	-12.8097			-0.05957	-5.209			-0.03923	-7.8279			-0.08709	0.01312
		-0.02374	-8.17153			-0.09627	-12.9255			-0.05927	-5.16049			-0.03896	-7.77782			-0.08609	0.01351
		-0.0236	-8.05573			-0.09585	-12.8535			-0.05892	-5.11855			-0.03877	-7.71648			-0.08509	0.01382
		-0.02298	-8.05573			-0.09612	-12.6344			-0.0583	-5.07223			-0.0386	-7.65138			-0.08409	0.01421
		-0.02303	-8.00253			-0.09578	-12.5499			-0.05862	-5.02404			-0.03812	-7.58722			-0.08309	0.01415
		-0.02239	-7.9149			-0.09671	-12.2808			-0.05773	-4.97146			-0.03782	-7.54154			-0.08209	0.01365
		-0.02286	-7.7991			-0.09524	-12.406			-0.05793	-4.94048			-0.0377	-7.47049			-0.08109	0.01382
		-0.02195	-7.75216			-0.09375	-12.3997			-0.05702	-4.89134			-0.03781	-7.40978			-0.08009	0.01357
		-0.02232	-7.65201			-0.09388	-12.2463			-0.05735	-4.84095			-0.03797	-7.34155			-0.07909	0.01414
		-0.02239	-7.59568			-0.09386	-12.1149			-0.05698	-4.80246			-0.03706	-7.29492			-0.07809	0.01436
		-0.0227	-7.41103			-0.09451	-11.8864			-0.05701	-4.74988			-0.03748	-7.23326			-0.0771	0.01445
		-0.02192	-7.43606			-0.09346	-11.9052			-0.05631	-4.71608			-0.03695	-7.1763			-0.0761	0.01471
		-0.02157	-7.35156			-0.0927	-11.8364			-0.05571	-4.66663			-0.03672	-7.12185			-0.07509	0.01423
		-0.02163	-7.25141			-0.0926	-11.7174			-0.05541	-4.61937			-0.03651	-7.06269			-0.07409	0.01442
		-0.02181	-7.13248			-0.0926	-11.5829			-0.05502	-4.58401			-0.03662	-7.00167			-0.07309	0.01431
		-0.02143	-7.05268			-0.09259	-11.4514			-0.05532	-4.53769			-0.0361	-6.94314			-0.07209	0.01441
		-0.02115	-6.95597			-0.09073	-11.4984			-0.05468	-4.49387			-0.03621	-6.88305			-0.0711	0.01522
		-0.02179	-6.81514			-0.09151	-11.2949			-0.05431	-4.45757			-0.03566	-6.82797			-0.0701	0.01536
		-0.02048	-6.78165			-0.09169	-11.1353			-0.05396	-4.41532			-0.03545	-6.76976			-0.0691	0.01487
		-0.02071	-6.74754			-0.09047	-11.0884			-0.05367	-4.36587			-0.03561	-6.70154			-0.0681	0.01495
		-0.02089	-6.67525			-0.08981	-11.0508			-0.05297	-4.33207			-0.03573	-6.63957			-0.0671	0.01532
		-0.02074	-6.51501			-0.09018	-10.9976			-0.05297	-4.28481			-0.03421	-6.59325			-0.0661	0.01523
		-0.02011	-6.47151			-0.08981	-10.8724			-0.05231	-4.24444			-0.03513	-6.54881			-0.0651	0.01551
		-0.0205	-6.41298			-0.08886	-10.7879			-0.05258	-4.2025			-0.03505	-6.47057			-0.0641	0.01535
		-0.02037	-6.29499			-0.08897	-10.6377			-0.05191	-4.16401			-0.03415	-6.42268			-0.0631	0.01569
		-0.02092	-6.07654			-0.08813	-10.5814			-0.05155	-4.12457			-0.03421	-6.36885			-0.0621	0.01574
		-0.0199	-6.09125			-0.08745	-10.5908			-0.05122	-4.08076			-0.03405	-6.30313			-0.0611	0.01584
		-0.02002	-6.02741			-0.08775	-10.4124			-0.05085	-4.04352			-0.0338	-6.24992			-0.0601	0.01572
		-0.01904	-5.99047			-0.0867	-10.3873			-0.05049	-4.0044			-0.03293	-6.19891			-0.0591	0.0157
		-0.01984	-5.8246			-0.08619	-10.1933			-0.04986	-3.95902			-0.03332	-6.14133			-0.05811	0.01618
		-0.01944	-5.79393			-0.08691	-10.0431			-0.04975	-3.92866			-0.03283	-6.07936			-0.05711	0.01611
		-0.0187	-5.72007			-0.08686	-10.0055			-0.04882	-3.88359			-0.03283	-6.03366			-0.05611	0.01609
		-0.01863	-5.68565			-0.08476	-9.99926			-0.04878	-3.84103			-0.03269	-5.96481			-0.05511	0.01614
		-0.01956	-5.50131			-0.08473	-9.95857			-0.04839	-3.8066			-0.03246	-5.90973			-0.05411	0.01652
		-0.01882	-5.47408			-0.08423	-9.80834			-0.04772	-3.76842			-0.03199	-5.84307			-0.05311	0.01644
		-0.01858	-5.41806			-0.08514	-9.62995			-0.04829	-3.72711			-0.03167	-5.80051			-0.05211	0.01665
		-0.01822	-5.33544			-0.0843	-9.57362			-0.0483	-3.67954			-0.03151	-5.73447			-0.05111	0.01655
		-0.01833	-5.18083			-0.08301	-9.58301			-0.04786	-3.65137			-0.03123	-5.68659			-0.05011	0.01638
		-0.01772	-5.18052			-0.08226	-9.51416			-0.04689	-3.61194			-0.03128	-5.63432			-0.04911	0.01677
		-0.01753	-5.0713			-0.0825	-9.38897			-0.04659	-3.56437			-0.03136	-5.57705			-0.04811	0.01695
		-0.01781	-4.93797			-0.08262	-9.28256			-0.04651	-3.52931			-0.03108	-5.52885			-0.04711	0.01695
		-0.01731	-4.9217			-0.08263	-9.1918			-0.04582	-3.49364			-0.03057	-5.4697			-0.04611	0.01681
		-0.01696	-4.88164			-0.08097	-9.21058			-0.04547	-3.45232			-0.03034	-5.41274			-0.04511	0.01723
		-0.01661	-4.75207			-0.08053	-9.09478			-0.04513	-3.40976			-0.0304	-5.36047			-0.04412	0.01768
		-0.0179	-4.60466			-0.08102	-8.93517			-0.04473	-3.3769			-0.03019	-5.30133			-0.04312	0.01759
		-0.01675	-4.59277			-0.08	-8.90387			-0.04468	-3.33809			-0.02963	-5.24812			-0.04212	0.0177
		-0.01696	-4.51609			-0.07931	-8.82563			-0.04399	-3.30241			-0.03028	-5.19867			-0.04112	0.01765
		-0.0163	-4.43159			-0.07922	-8.75052			-0.04422	-3.26642			-0.03009	-5.13702			-0.04012	0.01808
		-0.01707	-4.27104			-0.07878	-8.63472			-0.04354	-3.22949			-0.02921	-5.08569			-0.03912	0.01823
		-0.0165	-4.26416			-0.07946	-8.44694			-0.04316	-3.19288			-0.02903	-5.02341			-0.03812	0.0183
		-0.01654	-4.16651			-0.07771	-8.47824			-0.04278	-3.15657			-0.0287	-4.9821			-0.03712	0.01811
		-0.0155	-4.13897			-0.07757	-8.40939			-0.0421	-3.11995			-0.02792	-4.91638			-0.03612	0.01826
		-0.01554	-4.04133			-0.07649	-8.38748			-0.04206	-3.07927			-0.02827	-4.86536			-0.03512	0.01784
		-0.01511	-3.96903			-0.07684	-8.20283			-0.04167	-3.04453			-0.02803	-4.8106			-0.03412	0.01763
		-0.01515	-3.8717			-0.07728	-8.04947			-0.04128	-3.00979			-0.02749	-4.75551			-0.03312	0.01806
		-0.01519	-3.82006			-0.07544	-8.09329			-0.0406	-2.97192			-0.02753	-4.70481			-0.03212	0.01787
		-0.0146	-3.6786			-0.0753	-8.02444			-0.04082	-2.93875			-0.02765	-4.64316			-0.03112	0.01806
		-0.01509	-3.60568			-0.07541	-7.87421			-0.04015	-2.90025			-0.02678	-4.59121			-0.03012	0.01833
		-0.01462	-3.49238			-0.07477	-7.83353			-0.03975	-2.86739			-0.02708	-4.54708			-0.02912	0.0185
		-0.01417	-3.42291			-0.0742	-7.64888			-0.03971	-2.82639			-0.02659	-4.48386			-0.02813	0.01907
		-0.01381	-3.38504			-0.07337	-7.68018			-0.03929	-2.79572			-0.02626	-4.44255			-0.02713	0.01934
		-0.01409	-3.29709			-0.07236	-7.64888			-0.0386	-2.76004			-0.02641	-4.37714			-0.02613	0.01945
		-0.01392	-3.18568			-0.07308	-7.49866			-0.03823	-2.72218			-0.02579	-4.33238			-0.02513	0.01901
		-0.01298	-3.14311			-0.07124	-7.45484			-0.03784	-2.68806			-0.02581	-4.28481			-0.02412	0.01883
		-0.013	-3.09429			-0.07222	-7.31088			-0.03775	-2.65395			-0.02561	-4.22441			-0.02312	0.01894
		-0.01274	-2.99477			-0.07082	-7.2921			-0.03738	-2.61733			-0.02538	-4.16933			-0.02213	0.01908
		-0.01334	-2.90589			-0.07074	-7.17004			-0.03697	-2.58478			-0.02537	-4.12614			-0.02113	0.0191
		-0.01222	-2.84361			-0.07043	-7.03641			-0.03634	-2.54128			-0.02489	-4.06167			-0.02013	0.01918
		-0.0128	-2.80261			-0.0691	-7.05018			-0.03618	-2.51843			-0.02457	-4.01879			-0.01913	0.0194
		-0.012	-2.69338			-0.06948	-6.95097			-0.03578	-2.48463			-0.02432	-3.96559			-0.01813	0.01963
		-0.01268	-2.59229			-0.06842	-6.97131			-0.03513	-2.44364			-0.02408	-3.91144			-0.01713	0.0196
		-0.01166	-2.56194			-0.06845	-6.7876			-0.03503	-2.41109			-0.02387	-3.85323			-0.01613	0.01947
		-0.01124	-2.48714			-0.06853	-6.64175			-0.03432	-2.37948			-0.0239	-3.80347			-0.01513	0.01965
		-0.01122	-2.44395			-0.06713	-6.66742			-0.03454	-2.34411			-0.0233	-3.75653			-0.01413	0.01984
		-0.01064	-2.34756			-0.06716	-6.57384			-0.03387	-2.30624			-0.02337	-3.70207			-0.01313	0.02044
		-0.01036	-2.29748			-0.06623	-6.57478			-0.03344	-2.27745			-0.02282	-3.64761			-0.01213	0.02028
		-0.01027	-2.21987			-0.06572	-6.42644			-0.03304	-2.24459			-0.02258	-3.59347			-0.01113	0.01995
		-0.01001	-2.16697			-0.06594	-6.30375			-0.03266	-2.2086			-0.02262	-3.54371			-0.01013	0.02014
		-0.01004	-2.07152			-0.06546	-6.24022			-0.03257	-2.17542			-0.02171	-3.49708			-0.00913	0.01997
		-0.00976	-2.02082			-0.0646	-6.18608			-0.03215	-2.14569			-0.0221	-3.44043			-0.00813	0.02041
		-0.00929	-1.95447			-0.06365	-6.14602			-0.03114	-2.11189			-0.0212	-3.39255			-0.00714	0.02069
		-0.00951	-1.8756			-0.06437	-5.99705			-0.03105	-2.07778			-0.0215	-3.34905			-0.00614	0.02092
		-0.00905	-1.80769			-0.06339	-5.96043			-0.03126	-2.04586			-0.021	-3.28708			-0.00514	0.02069
		-0.00904	-1.76231			-0.06236	-5.88688			-0.03086	-2.01299			-0.02097	-3.24702			-0.00414	0.02056
		-0.00899	-1.67812			-0.0617	-5.8487			-0.02984	-1.98076			-0.02074	-3.19162			-0.00314	0.02055
		-0.00848	-1.61741			-0.06134	-5.81271			-0.02974	-1.94884			-0.01985	-3.14186			-0.00214	0.02069
		-0.00762	-1.56201			-0.06128	-5.64183			-0.02964	-1.9166			-0.02021	-3.0896			-0.00114	0.02095
		-0.00737	-1.50912			-0.06035	-5.59864			-0.02863	-1.88405			-0.02029	-3.03389			-0.000143875	0.02185
		-0.00753	-1.43964			-0.06013	-5.54137			-0.02823	-1.85088			-0.01968	-2.98851			0.000860526	0.02118
		-0.00711	-1.36359			-0.05915	-5.50507			-0.0281	-1.82271			-0.01974	-2.93468			0.00186	0.02094
		-0.00692	-1.30162			-0.05897	-5.39741			-0.0277	-1.79016			-0.0188	-2.89212			0.00286	0.02126
		-0.00604	-1.24967			-0.05864	-5.26659			-0.0276	-1.75824			-0.01857	-2.83672			0.00386	0.02113
		-0.00618	-1.18238			-0.05833	-5.22308			-0.02716	-1.7307			-0.01857	-2.79259			0.00486	0.02101
		-0.00607	-1.1079			-0.05797	-5.14078			-0.02648	-1.69471			-0.01858	-2.74627			0.00586	0.02157
		-0.00578	-1.05876			-0.0569	-5.16237			-0.02606	-1.66435			-0.01804	-2.69025			0.00686	0.02161
		-0.00559	-0.99586			-0.05685	-5.03562			-0.02596	-1.63212			-0.01775	-2.64299			0.00786	0.02189
		-0.00505	-0.93984			-0.05701	-4.87913			-0.02554	-1.60207			-0.01779	-2.59261			0.00885	0.02224
		-0.00492	-0.86691			-0.05482	-4.88477			-0.02513	-1.57109			-0.01755	-2.53784			0.00986	0.0217
		-0.0044	-0.80745			-0.05508	-4.80246			-0.02475	-1.53541			-0.01725	-2.49246			0.01086	0.02168
		-0.00387	-0.74924			-0.05429	-4.78337			-0.0243	-1.50881			-0.01667	-2.4427			0.01186	0.02169
		-0.00392	-0.69635			-0.05418	-4.66569			-0.02387	-1.48064			-0.01637	-2.39763			0.01285	0.02218
		-0.00348	-0.62465			-0.0534	-4.60028			-0.02348	-1.44653			-0.01608	-2.34975			0.01385	0.02236
		-0.0035	-0.57639			-0.05346	-4.50232			-0.02274	-1.41899			-0.0158	-2.30249			0.01485	0.02238
		-0.0033	-0.51473			-0.05212	-4.51829			-0.02265	-1.38581			-0.01552	-2.25273			0.01585	0.0225
		-0.00307	-0.45684			-0.05137	-4.44975			-0.02159	-1.3589			-0.01557	-2.20171			0.01685	0.02252
		-0.00256	-0.39549			-0.05164	-4.31986			-0.02181	-1.32572			-0.01497	-2.15477			0.01785	0.02265
		-0.002	-0.34207			-0.05115	-4.30296			-0.02108	-1.29536			-0.01499	-2.1072			0.01885	0.02252
		-0.00178	-0.2833			-0.05014	-4.18122			-0.02063	-1.27033			-0.015	-2.06119			0.01985	0.0225
		-0.00125	-0.22559			-0.0499	-4.2169			-0.02021	-1.24028			-0.0144	-2.01425			0.02085	0.02255
		-0.0013	-0.17229			-0.04852	-4.10454			-0.02011	-1.20899			-0.01413	-1.96417			0.02185	0.02245
		-0.000746956	-0.1173			-0.04876	-4.02474			-0.01967	-1.18238			-0.01413	-1.91942			0.02285	0.02258
		-0.000821433	-0.06043			-0.048	-3.9562			-0.01925	-1.15234			-0.01291	-1.87404			0.02385	0.02263
		3.47197e-05	-0.00514			-0.04749	-3.89705			-0.01912	-1.12449			-0.01326	-1.82209			0.02485	0.02288
		0.000544963	0.01026			-0.04686	-3.8548			-0.0184	-1.0935			-0.01265	-1.77702			0.02585	0.02297
		0.000232982	0.10255			-0.04608	-3.74526			-0.01767	-1.06534			-0.01297	-1.73007			0.02685	0.02288
		0.000774813	0.15899			-0.04608	-3.69957			-0.01723	-1.03748			-0.01235	-1.68657			0.02785	0.02314
		0.00105	0.20925			-0.04516	-3.61131			-0.01711	-1.00838			-0.01236	-1.64151			0.02885	0.0232
		0.00159	0.26621			-0.04472	-3.58565			-0.01668	-0.9799			-0.01205	-1.59706			0.02985	0.02302
		0.00187	0.31603			-0.0437	-3.51054			-0.01594	-0.95267			-0.01145	-1.55012			0.03085	0.02319
		0.00212	0.37021			-0.04339	-3.42103			-0.01644	-0.92356			-0.01145	-1.50505			0.03185	0.02336
		0.00269	0.42185			-0.0428	-3.37408			-0.016	-0.89633			-0.01118	-1.4556			0.03284	0.02362
		0.00357	0.47436			-0.04206	-3.34654			-0.01526	-0.86848			-0.01053	-1.41586			0.03385	0.02345
		0.00325	0.52203			-0.04112	-3.30523			-0.01513	-0.84094			-0.01056	-1.36609			0.03484	0.02371
		0.00348	0.57836			-0.04119	-3.20571			-0.01376	-0.81496			-0.01025	-1.32259			0.03585	0.0234
		0.00473	0.62164			-0.04034	-3.15031			-0.01395	-0.78554			-0.00964	-1.27784			0.03685	0.02341
		0.00439	0.67159			-0.03998	-3.06957			-0.01322	-0.75706			-0.00993	-1.23559			0.03784	0.0236
		0.00496	0.72361			-0.0393	-3.03451			-0.01277	-0.73109			-0.00931	-1.19177			0.03884	0.0236
		0.00497	0.76783			-0.03845	-2.97849			-0.01264	-0.7048			-0.0084	-1.14514			0.03985	0.0235
		0.00554	0.82041			-0.03816	-2.88711			-0.01221	-0.67563			-0.0087	-1.10164			0.04084	0.02393
		0.00584	0.86767			-0.03784	-2.84454			-0.01178	-0.64753			-0.00838	-1.05845			0.04184	0.0242
		0.00644	0.91483			-0.03756	-2.75128			-0.01133	-0.62261			-0.00806	-1.0162			0.04284	0.02433
		0.00675	0.96096			-0.03643	-2.73657			-0.01059	-0.59407			-0.00773	-0.9752			0.04384	0.02425
		0.007	1.01463			-0.03566	-2.67116			-0.01075	-0.56944			-0.00741	-0.93139			0.04484	0.0238
		0.00732	1.05814			-0.03507	-2.57759			-0.01062	-0.54281			-0.0074	-0.8882			0.04584	0.02371
		0.00794	1.10258			-0.0346	-2.5563			-0.00987	-0.51527			-0.00708	-0.84532			0.04684	0.02378
		0.008	1.14013			-0.03369	-2.5103			-0.0091	-0.4928			-0.00647	-0.79994			0.04784	0.02405
		0.0083	1.18708			-0.03313	-2.45866			-0.00867	-0.46432			-0.00644	-0.75957			0.04884	0.02429
		0.00854	1.2431			-0.03281	-2.37134			-0.00854	-0.43771			-0.00579	-0.72013			0.04984	0.02417
		0.00949	1.28316			-0.03237	-2.30061			-0.00747	-0.41299			-0.00518	-0.67601			0.05084	0.02435
		0.00961	1.31226			-0.03155	-2.28653			-0.00733	-0.38736			-0.00515	-0.63466			0.05184	0.02451
		0.00959	1.36046			-0.03047	-2.21924			-0.00687	-0.3631			-0.00513	-0.59282			0.05284	0.02455
		0.01053	1.40302			-0.0306	-2.15571			-0.00673	-0.33747			-0.0048	-0.55232			0.05384	0.02488
		0.01079	1.45623			-0.02984	-2.08811			-0.00597	-0.31281			-0.00446	-0.51214			0.05484	0.02456
		0.01126	1.4772			-0.02991	-2.03271			-0.00613	-0.28824			-0.00382	-0.47217			0.05584	0.02424
		0.01228	1.50818			-0.02854	-2.00924			-0.00507	-0.26302			-0.00379	-0.43161			0.05684	0.0246
		0.0123	1.55168			-0.02814	-1.93319			-0.00524	-0.2362			-0.00314	-0.3918			0.05784	0.02472
		0.01254	1.60645			-0.02756	-1.88437			-0.00416	-0.21394			-0.00279	-0.35365			0.05884	0.02481
		0.01361	1.62992			-0.02685	-1.80832			-0.0037	-0.18894			-0.00246	-0.31259			0.05984	0.02474
		0.01333	1.67155			-0.02636	-1.79142			-0.00325	-0.16449			-0.00211	-0.27291			0.06083	0.0253
		0.01433	1.70566			-0.0255	-1.73727			-0.0028	-0.13902			-0.00177	-0.2335			0.06184	0.02495
		0.01438	1.74353			-0.02482	-1.65715			-0.00295	-0.11573			-0.00141	-0.19639			0.06284	0.02505
		0.01548	1.76231			-0.02445	-1.6221			-0.00218	-0.09195			-0.00138	-0.15698			0.06383	0.02523
		0.01549	1.80706			-0.0236	-1.56764			-0.00142	-0.06801			-0.000415161	-0.1183			0.06484	0.02505
		0.01618	1.84118			-0.02264	-1.52884			-0.00127	-0.04314			-0.000687394	-0.07862			0.06583	0.02525
		0.01657	1.87466			-0.0225	-1.45936			-0.000803587	-0.02098			0.000284374	-0.04144			0.06684	0.02504
		0.01686	1.9238			-0.0217	-1.3977			-4.24136e-05	0.00359			2.63547e-05	-0.00382			0.06783	0.02532
		0.01742	1.97732			-0.02072	-1.36046			-8.55061e-05	0.01026			0.000849887	0.01026			0.06883	0.02516
		0.01831	1.98107			-0.02015	-1.30976			0.000583499	0.04908			0.000746887	0.06998			0.06983	0.02514
		0.01887	1.98858			-0.01962	-1.25374			0.00105	0.07198			0.00144	0.10255			0.07084	0.025
		0.01883	2.04054			-0.01899	-1.21149			0.00182	0.09517			0.00116	0.1439			0.07183	0.02533
		0.01889	2.07715			-0.01875	-1.15672			0.00197	0.11952			0.00152	0.18146			0.07283	0.02523
		0.01964	2.10282			-0.01711	-1.12762			0.00275	0.14118			0.00219	0.21767			0.07383	0.02563
		0.0206	2.09656			-0.01688	-1.07066			0.00321	0.16475			0.00226	0.25247			0.07483	0.02572
		0.02099	2.13036			-0.01631	-1.02027			0.00338	0.18593			0.00263	0.28743			0.07583	0.02586
		0.0211	2.15978			-0.01541	-0.9727			0.00385	0.20834			0.00361	0.32273			0.07683	0.02563
		0.02167	2.21173			-0.01507	-0.93232			0.00433	0.22925			0.00368	0.35825			0.07783	0.02563
		0.0228	2.22612			-0.01418	-0.88413			0.00448	0.25281			0.00374	0.39412			0.07883	0.02582
		0.02319	2.26055			-0.01334	-0.82686			0.00526	0.274			0.00474	0.42663			0.07983	0.02567
		0.02355	2.25147			-0.01273	-0.78273			0.00604	0.29657			0.00449	0.46385			0.08083	0.02593
		0.0244	2.30812			-0.01243	-0.73578			0.0059	0.31738			0.00517	0.4979			0.08183	0.0258
		0.02443	2.30311			-0.01143	-0.70355			0.00606	0.33985			0.00493	0.53251			0.08283	0.02567
		0.02497	2.3607			-0.01117	-0.65206			0.00686	0.35932			0.00533	0.56437			0.08383	0.0255
		0.02609	2.37697			-0.00998	-0.60111			0.00764	0.38088			0.00602	0.59742			0.08483	0.02507
		0.02638	2.37823			-0.00995	-0.56093			0.00811	0.40316			0.00673	0.62837			0.08583	0.02523
		0.02689	2.39387			-0.00875	-0.5122			0.00797	0.42426			0.0068	0.66355			0.08683	0.02592
		0.02775	2.44833			-0.00805	-0.48009			0.00876	0.44501			0.0072	0.69466			0.08783	0.02578
		0.02799	2.4596			-0.00747	-0.43161			0.00893	0.46535			0.00757	0.7293			0.08883	0.02597
		0.02803	2.4524			-0.00718	-0.38445			0.01003	0.48594			0.00829	0.75929			0.08983	0.02576
		0.02865	2.4984			-0.00564	-0.34082			0.0105	0.50694			0.00837	0.79237			0.09083	0.02572
		0.02929	2.53972			-0.0053	-0.30051			0.01068	0.52647			0.00907	0.82435			0.09183	0.02605
		0.03015	2.54817			-0.00466	-0.25885			0.01085	0.54813			0.00917	0.85358			0.09283	0.02616
		0.03058	2.53033			-0.00312	-0.21585			0.01165	0.56725			0.00987	0.88576			0.09383	0.02604
		0.0317	2.54629			-0.00247	-0.17604			0.01243	0.58828			0.00999	0.91323			0.09482	0.02667
		0.03238	2.58165			-0.00307	-0.13323			0.01262	0.6065			0.01038	0.94606			0.09582	0.02674
		0.03299	2.58197			-0.00148	-0.09652			0.01311	0.62606			0.01079	0.97489			0.09683	0.02643
		0.03412	2.55161			-0.000546901	-0.05436			0.0139	0.64637			0.0112	1.00525			0.09783	0.02619
		0.03408	2.60325			-0.000819584	-0.01461			0.01439	0.66446			0.0116	1.03623			0.09883	0.0263
		0.03455	2.62453			0.000437056	0.02575			0.01457	0.68392			0.01201	1.06565			0.09983	0.02648
		0.03498	2.65176			0.00111	0.06236			0.01445	0.70314			0.01215	1.09037			0.10083	0.02652
		0.03559	2.65207			0.00206	0.10255			0.01554	0.72376			0.01286	1.12042			0.10182	0.02696
		0.03699	2.67179			0.00271	0.14127			0.01605	0.74016			0.01329	1.14796			0.10282	0.02703
		0.03697	2.67429			0.00337	0.17914			0.01656	0.75641			0.01341	1.17487			0.10383	0.02653
		0.03774	2.69776			0.00434	0.21673			0.01673	0.77788			0.01352	1.20335			0.10482	0.02665
		0.03892	2.65833			0.00499	0.25651			0.01752	0.79797			0.01426	1.23027			0.10582	0.02683
		0.03871	2.69025			0.00533	0.29653			0.01803	0.81396			0.01468	1.25843			0.10682	0.02688
		0.03959	2.69651			0.00663	0.33034			0.01852	0.83283			0.01541	1.28504			0.10782	0.02714
		0.04003	2.72218			0.00699	0.36736			0.01902	0.85048			0.01556	1.3082			0.10882	0.02686
		0.04068	2.71623			0.00828	0.40238			0.0189	0.86895			0.01599	1.3348			0.10982	0.02687
		0.04172	2.74408			0.00865	0.43781			0.02001	0.88604			0.01611	1.36297			0.11082	0.02662
		0.04229	2.75097			0.00898	0.4789			0.02051	0.90428			0.01715	1.38957			0.11183	0.02655
		0.04255	2.75754			0.01061	0.50966			0.0207	0.92284			0.01761	1.4121			0.11283	0.02642
		0.04348	2.75629			0.01101	0.54131			0.0212	0.93915			0.01775	1.43589			0.11383	0.02654
		0.04377	2.8048			0.01171	0.57348			0.02172	0.95486			0.01789	1.46061			0.11482	0.02709
		0.04438	2.80449			0.01263	0.61751			0.0222	0.97489			0.01896	1.48314			0.11582	0.02688
		0.04554	2.76975			0.01359	0.65688			0.02271	0.99085			0.01939	1.51037			0.11682	0.0267
		0.04618	2.81074			0.01434	0.68164			0.02322	1.0065			0.01923	1.53416			0.11782	0.02681
		0.04665	2.83171			0.01437	0.72148			0.02372	1.02434			0.02002	1.55325			0.11882	0.02699
		0.04669	2.82577			0.01543	0.74649			0.02423	1.04061			0.02015	1.57891			0.11982	0.02692
		0.04825	2.82232			0.01604	0.79155			0.02503	1.05908			0.02062	1.59988			0.12082	0.02761
		0.04884	2.82545			0.01712	0.8123			0.02526	1.07066			0.02138	1.62304			0.12182	0.02761
		0.0492	2.86395			0.01785	0.84059			0.02575	1.08912			0.02181	1.6487			0.12282	0.02764
		0.05019	2.85362			0.01881	0.88			0.02626	1.10571			0.0223	1.66779			0.12382	0.02739
		0.05079	2.80949			0.01948	0.91555			0.02677	1.12198			0.02308	1.68782			0.12482	0.02741
		0.05159	2.82765			0.02045	0.9527			0.02759	1.137			0.02325	1.70723			0.12582	0.02778
		0.05166	2.86301			0.02122	0.97583			0.02749	1.15203			0.02371	1.73007			0.12682	0.02781
		0.05243	2.8846			0.02231	0.9946			0.0283	1.16893			0.02422	1.74478			0.12782	0.02759
		0.0534	2.87834			0.02264	1.03686			0.02851	1.18426			0.02437	1.76732			0.12882	0.02754
		0.05398	2.8821			0.02365	1.06784			0.02935	1.19741			0.02423	1.78797			0.12982	0.02743
		0.05463	2.87678			0.02408	1.09538			0.02894	1.21243			0.02502	1.80706			0.13082	0.02742
		0.05481	2.8965			0.0252	1.11103			0.02945	1.22902			0.02548	1.82991			0.13182	0.02759
		0.05588	2.87365			0.02587	1.14639			0.03088	1.2456			0.02631	1.84243			0.13282	0.02753
		0.0568	2.87365			0.02665	1.16705			0.03169	1.26125			0.02615	1.86684			0.13381	0.02833
		0.05665	2.89556			0.02755	1.21431			0.03164	1.26939			0.02786	1.88468			0.13481	0.02817
		0.05789	2.89462			0.02825	1.24686			0.03214	1.28723			0.02774	1.90221			0.13581	0.02816
		0.05878	2.899			0.0291	1.25781			0.03234	1.3035			0.02792	1.92098			0.13682	0.02772
		0.05914	2.93687			0.02981	1.28817			0.03349	1.31602			0.02872	1.93851			0.13782	0.02782
		0.05995	2.90651			0.03023	1.31602			0.03401	1.32948			0.02922	1.95541			0.13882	0.02791
		0.06081	2.87021			0.0315	1.35483			0.03452	1.34544			0.02973	1.97074			0.13982	0.02791
		0.06119	2.90557			0.03201	1.36923			0.03444	1.35858			0.03019	1.99297			0.14082	0.02793
		0.06215	2.94532			0.03319	1.37642			0.03498	1.36954			0.03042	2.00392			0.14182	0.02799
		0.0621	2.95189			0.03378	1.42525			0.03582	1.38143			0.03123	2.02051			0.14281	0.02822
		0.06334	2.90432			0.0351	1.4556			0.036	1.40146			0.03175	2.03396			0.14381	0.02834
		0.06435	2.93718			0.03572	1.49911			0.03685	1.4121			0.03192	2.05274			0.14481	0.02854
		0.06425	2.95189			0.03627	1.50912			0.03706	1.42681			0.03273	2.06964			0.14581	0.02874
		0.06558	2.93593			0.03717	1.51131			0.03731	1.43651			0.03293	2.08466			0.14681	0.02854
		0.06644	2.89963			0.03785	1.54605			0.03814	1.45091			0.03345	2.09812			0.14781	0.02871
		0.06687	2.92779			0.03919	1.57422			0.03865	1.46593			0.03395	2.1144			0.14881	0.02875
		0.06742	2.93656			0.03994	1.60019			0.03951	1.47626			0.03447	2.12879			0.1498	0.02971
		0.06755	2.96285			0.03988	1.60896			0.03974	1.48753			0.03499	2.14194			0.15081	0.02922
		0.06926	2.93718			0.04174	1.65027			0.04055	1.5038			0.03549	2.15884			0.15181	0.02936
		0.06957	2.93656			0.0422	1.67186			0.04079	1.51507			0.03575	2.16541			0.15281	0.02944
		0.07048	2.93781			0.04258	1.7066			0.04161	1.52946			0.03657	2.17981			0.15381	0.02909
		0.0707	2.95095			0.04392	1.73414			0.04123	1.54198			0.03679	2.19295			0.15481	0.02905
		0.07128	2.95596			0.04454	1.73383			0.0424	1.55074			0.03789	2.21142			0.15581	0.02895
		0.07211	2.96973			0.04533	1.75261			0.04291	1.56577			0.03846	2.21799			0.15681	0.02914
		0.07303	2.96973			0.04675	1.76951			0.04315	1.57672			0.03868	2.23019			0.1578	0.02964
		0.07382	2.98788			0.04643	1.81645			0.04368	1.58924			0.03889	2.24396			0.1588	0.03001
		0.07451	2.93155			0.04778	1.84243			0.04421	1.6027			0.0394	2.25899			0.15981	0.02944
		0.07524	2.9594			0.04865	1.85057			0.04507	1.61177			0.03995	2.26837			0.1608	0.02966
		0.07541	2.98068			0.05003	1.8731			0.04561	1.62273			0.04049	2.27995			0.1618	0.02987
		0.07637	2.9738			0.0507	1.90846			0.04554	1.63399			0.04135	2.2884			0.1628	0.03006
		0.07704	2.96598			0.05133	1.90721			0.04638	1.64589			0.04188	2.30092			0.1638	0.02988
		0.07727	2.97693			0.0521	1.92818			0.04694	1.65496			0.04207	2.3172			0.16481	0.02932
		0.07828	2.96347			0.05365	1.92599			0.04783	1.65997			0.04296	2.32189			0.16581	0.02943
		0.07929	2.95064			0.0543	1.96511			0.04802	1.6775			0.04318	2.33472			0.1668	0.02998
		0.07973	2.97599			0.055	1.99703			0.04826	1.68782			0.04375	2.34067			0.1678	0.02977
		0.08017	3.00259			0.05563	2.0396			0.04943	1.69565			0.0443	2.34975			0.1688	0.03002
		0.08091	2.98288			0.05659	2.03334			0.05028	1.7066			0.04483	2.36226			0.1698	0.02991
		0.08218	2.93092			0.05749	2.03741			0.05019	1.72069			0.04567	2.37416			0.1708	0.02995
		0.08253	2.97098			0.05825	2.05963			0.05105	1.73039			0.04595	2.37729			0.1718	0.03002
		0.08348	2.96629			0.0593	2.08654			0.05132	1.73633			0.04673	2.39794			0.1728	0.03052
		0.08385	2.9569			0.06013	2.09969			0.05187	1.74604			0.04703	2.39951			0.1738	0.03049
		0.08451	2.95001			0.06061	2.11878			0.05239	1.76106			0.04728	2.40796			0.1748	0.0304
		0.08546	2.99101			0.06208	2.12817			0.05355	1.77107			0.04809	2.42392			0.1758	0.03035
		0.08598	3.00416			0.06278	2.16009			0.05379	1.78171			0.04837	2.42674			0.1768	0.03056
		0.08649	3.01949			0.06383	2.18638			0.05404	1.79016			0.04858	2.44082			0.1778	0.03078
		0.08746	2.96629			0.0643	2.20672			0.05459	1.79893			0.04976	2.44896			0.1788	0.03103
		0.08831	2.93186			0.06568	2.18419			0.05483	1.80988			0.04998	2.46054			0.17979	0.03114
		0.0892	2.93656			0.06611	2.21079			0.05539	1.81864			0.05091	2.45991			0.1808	0.03098
		0.08944	2.99226			0.06732	2.21361			0.05597	1.82303			0.05145	2.47055			0.1818	0.03109
		0.09046	2.97693			0.06821	2.26243			0.05679	1.83805			0.05171	2.4765			0.1828	0.03091
		0.09098	2.94501			0.06926	2.28903			0.05707	1.84243			0.05201	2.47775			0.1838	0.03042
		0.09221	2.94501			0.07029	2.27244			0.05791	1.85557			0.05313	2.49308			0.1848	0.03062
		0.09214	3.00134			0.07078	2.29091			0.05815	1.86528			0.05303	2.50811			0.18579	0.03114
		0.09325	2.97286			0.07183	2.31595			0.05933	1.87216			0.05394	2.50936			0.18679	0.03124
		0.09397	3.00259			0.07317	2.29998			0.05956	1.88468			0.05445	2.52407			0.1878	0.03079
		0.09415	2.97599			0.07288	2.3413			0.06043	1.8925			0.05507	2.52344			0.1888	0.0311
		0.09502	2.98319			0.07487	2.31939			0.06071	1.8972			0.05564	2.5297			0.18979	0.03121
		0.09564	2.98225			0.0754	2.37697			0.06094	1.90815			0.05682	2.53659			0.19079	0.0312
		0.09648	2.9932			0.07652	2.392			0.06149	1.91879			0.05686	2.53064			0.19179	0.03124
		0.09708	2.99602			0.07694	2.42048			0.06205	1.92662			0.05733	2.55192			0.19279	0.03115
		0.09809	2.98194			0.07827	2.40514			0.06263	1.93194			0.05766	2.54879			0.1938	0.0307
		0.09876	2.97443			0.0792	2.40452			0.06347	1.94352			0.05851	2.55818			0.19479	0.03117
		0.09953	2.99633			0.07994	2.43018			0.06435	1.9504			0.0594	2.56319			0.1958	0.03108
		0.09979	3.00416			0.08075	2.44708			0.06461	1.9576			0.05936	2.56882			0.19679	0.0314
		0.10097	2.96535			0.08167	2.44614			0.06454	1.96762			0.06084	2.57633			0.19779	0.03131
		0.10156	3.01449			0.08246	2.46554			0.06543	1.97262			0.06112	2.58103			0.19879	0.03142
		0.10147	3.02794			0.08357	2.48276			0.06568	1.98201			0.06137	2.58948			0.19979	0.03136
		0.10248	3.01449			0.08432	2.50748			0.06656	1.98733			0.062	2.58666			0.20079	0.03158
		0.10375	2.96097			0.08512	2.52469			0.06743	1.99516			0.06282	2.60043			0.20179	0.0314
		0.10348	3.00197			0.08621	2.5441			0.06737	2.00486			0.06309	2.60607			0.20279	0.03153
		0.10481	3.0317			0.08725	2.5272			0.06824	2.01237			0.06368	2.60919			0.20379	0.03133
		0.10566	2.99759			0.08809	2.53846			0.0685	2.01925			0.06427	2.61295			0.20479	0.03138
		0.1062	2.96222			0.08863	2.54973			0.06934	2.03209			0.06482	2.62297			0.20579	0.03169
		0.10718	2.99852			0.08995	2.58009			0.06993	2.03647			0.06548	2.61639			0.20679	0.03158
		0.1074	3.01229			0.09053	2.58635			0.07078	2.04648			0.06601	2.62797			0.20779	0.03159
		0.10819	3.03139			0.09179	2.58071			0.07076	2.05024			0.06631	2.62922			0.20879	0.03236
		0.10864	3.00979			0.09292	2.59511			0.07102	2.05775			0.06723	2.62891			0.20979	0.03233
		0.10945	3.02575			0.09403	2.6117			0.07189	2.06432			0.06779	2.63705			0.21079	0.03237
		0.11014	3.01449			0.0941	2.64675			0.07278	2.06902			0.06806	2.64237			0.21179	0.03214
		0.11037	3.027			0.09552	2.61796			0.07333	2.07966			0.0689	2.65395			0.21279	0.03198
		0.11181	2.99477			0.09678	2.61326			0.07358	2.08842			0.06923	2.65051			0.21379	0.03233
		0.11221	3.02638			0.09782	2.6408			0.07449	2.08936			0.06978	2.65958			0.21479	0.03227
		0.11314	3.0245			0.09899	2.64863			0.07504	2.09906			0.0704	2.65833			0.21579	0.03241
		0.11392	3.04609			0.09935	2.6865			0.07527	2.11158			0.07157	2.66647			0.21679	0.03226
		0.1143	3.03545			0.10001	2.67899			0.07589	2.11095			0.07154	2.67148			0.21779	0.03194
		0.11494	3.03076			0.10161	2.66928			0.07644	2.12034			0.07243	2.67586			0.21879	0.03207
		0.11598	3.01292			0.10245	2.68055			0.07701	2.12691			0.07304	2.67617			0.21979	0.03226
		0.11702	2.99602			0.10268	2.69244			0.07757	2.13474			0.07299	2.68337			0.22079	0.03201
		0.11728	3.00197			0.10409	2.71028			0.07814	2.14162			0.07393	2.68055			0.22179	0.03214
		0.11733	3.04109			0.105	2.71185			0.07873	2.14538			0.07448	2.68931			0.22279	0.03256
		0.11887	3.03984			0.10606	2.73657			0.07895	2.15821			0.07512	2.6865			0.22379	0.03248
		0.1202	2.97881			0.1074	2.71998			0.07988	2.15696			0.07569	2.69213			0.22479	0.03254
		0.12004	3.00259			0.1075	2.75003			0.08073	2.16823			0.07627	2.69683			0.22579	0.03224
		0.12118	3.01574			0.10893	2.76411			0.08099	2.17542			0.07688	2.69714			0.22679	0.03197
		0.12135	3.03577			0.10937	2.78978			0.08128	2.17761			0.07775	2.70465			0.22779	0.03187
		0.12257	2.99133			0.11047	2.76443			0.08214	2.18794			0.07776	2.70277			0.22879	0.03193
		0.12253	3.04203			0.11148	2.75128			0.08242	2.19107			0.0783	2.71372			0.22979	0.03247
		0.12322	3.03139			0.11299	2.7541			0.08301	2.19545			0.07954	2.71247			0.23079	0.03212
		0.12456	3.0148			0.11336	2.78946			0.08358	2.20171			0.07981	2.71779			0.23179	0.03229
		0.12459	3.01042			0.11485	2.79541			0.08417	2.20453			0.08008	2.7228			0.23279	0.03242
		0.12572	3.02356			0.11533	2.77069			0.08474	2.21173			0.08103	2.71811			0.23379	0.03222
		0.1264	3.01449			0.1165	2.77913			0.0856	2.22112			0.08162	2.72249			0.23479	0.03221
		0.12703	3.05799			0.11763	2.79259			0.08588	2.22519			0.08253	2.72374			0.23579	0.03174
		0.12777	3.03921			0.11814	2.80855			0.08616	2.23019			0.08224	2.72092			0.23679	0.03197
		0.12841	3.03545			0.1191	2.80229			0.08734	2.23739			0.08309	2.73188			0.23779	0.03201
		0.1292	3.00823			0.12086	2.76881			0.08728	2.24584			0.08371	2.72969			0.23879	0.03196
		0.12957	3.04547			0.12084	2.81763			0.08787	2.24991			0.084	2.73344			0.23979	0.03255
		0.1303	3.02794			0.12236	2.81919			0.08907	2.25367			0.08423	2.74346			0.24079	0.03241
		0.13097	3.06519			0.123	2.85957			0.08902	2.26212			0.08516	2.74314			0.24179	0.0326
		0.1316	3.06268			0.12406	2.83954			0.08959	2.26806			0.08604	2.74815			0.24278	0.03276
		0.13228	3.05173			0.12539	2.82483			0.0905	2.26931			0.08602	2.75097			0.24379	0.03243
		0.13313	3.01761			0.1263	2.82639			0.09075	2.2787			0.08733	2.7397			0.24478	0.03278
		0.13347	3.05767			0.12668	2.86051			0.09196	2.28058			0.08813	2.75691			0.24578	0.03297
		0.1348	3.04171			0.12759	2.86207			0.09253	2.28809			0.08847	2.75191			0.24678	0.03269
		0.13561	3.01355			0.12922	2.89274			0.09252	2.28934			0.08907	2.7541			0.24779	0.03245
		0.1359	3.06143			0.13008	2.85581			0.09278	2.29717			0.09	2.75285			0.24878	0.03265
		0.1364	3.07864			0.13123	2.82232			0.09396	2.30405			0.09026	2.75879			0.24978	0.03288
		0.13751	3.04985			0.13218	2.8627			0.09457	2.30405			0.09118	2.75848			0.25079	0.0326
		0.13796	3.02794			0.13327	2.88241			0.09511	2.31501			0.09144	2.76568			0.25178	0.03291
		0.13863	3.06612			0.13351	2.8483			0.09507	2.32158			0.09175	2.76474			0.25278	0.03308
		0.13871	3.09992			0.13509	2.88586			0.09627	2.32533			0.09298	2.76443			0.25378	0.03285
		0.13974	3.08302			0.13599	2.88867			0.09686	2.33034			0.09356	2.77006			0.25478	0.03282
		0.14081	3.01542			0.13677	2.86457			0.09717	2.32909			0.09415	2.77381			0.25578	0.03277
		0.14174	3.05924			0.13738	2.90995			0.0977	2.34255			0.09447	2.77069			0.25678	0.03305
		0.14258	3.07176			0.13857	2.91527			0.0983	2.34443			0.09532	2.78101			0.25778	0.03277
		0.14288	3.07238			0.13962	2.89556			0.0989	2.34599			0.09562	2.78258			0.25879	0.03255
		0.14315	3.07802			0.14041	2.91559			0.10007	2.35475			0.09591	2.78508			0.25978	0.03276
		0.14461	3.04234			0.14132	2.9159			0.10039	2.3535			0.09627	2.77788			0.26079	0.03239
		0.14547	3.00572			0.14275	2.93218			0.10032	2.36446			0.09714	2.78477			0.26178	0.03317
		0.1459	3.03358			0.14358	2.90025			0.10155	2.36289			0.09809	2.77976			0.26278	0.03279
		0.14664	3.01449			0.14519	2.88961			0.10245	2.36633			0.09832	2.79103			0.26378	0.0332
		0.1476	3.05392			0.14551	2.8868			0.10241	2.37197			0.09925	2.78978			0.26478	0.03345
		0.14792	3.05329			0.14689	2.90933			0.10325	2.38511			0.09951	2.79729			0.26578	0.03299
		0.14883	3.05392			0.14769	2.88273			0.10327	2.38261			0.09988	2.78821			0.26679	0.03263
		0.14993	3.02763			0.14822	2.93937			0.10442	2.3945			0.10045	2.79384			0.26778	0.0331
		0.15011	3.04641			0.14962	2.95909			0.1044	2.39732			0.10172	2.78759			0.26878	0.03307
		0.15056	3.07082			0.15084	2.91496			0.10499	2.40045			0.10167	2.79447			0.26978	0.03307
		0.15135	3.04359			0.15131	2.9353			0.10558	2.40358			0.10225	2.8001			0.27078	0.03281
		0.15211	3.06832			0.15214	2.94908			0.10678	2.4089			0.10353	2.79259			0.27178	0.03278
		0.15306	3.06393			0.15358	2.96191			0.10709	2.40796			0.1035	2.79572			0.27278	0.03311
		0.15384	3.03827			0.15483	2.95846			0.10735	2.41422			0.1044	2.79948			0.27378	0.03301
		0.15441	2.99978			0.1553	2.93593			0.10821	2.42454			0.10508	2.78946			0.27478	0.03288
		0.15466	3.05329			0.15629	2.92466			0.10912	2.42548			0.10558	2.80574			0.27578	0.03297
		0.15527	3.05423			0.15674	2.94939			0.1091	2.42924			0.10591	2.80292			0.27679	0.0325
		0.15598	3.08615			0.15886	2.95346			0.10967	2.43487			0.10652	2.80355			0.27778	0.03285
		0.15656	3.04484			0.15913	2.95784			0.11022	2.44551			0.10711	2.8073			0.27878	0.03293
		0.15797	3.06362			0.16014	2.94532			0.11083	2.44645			0.10804	2.80574			0.27978	0.03305
		0.15865	3.05392			0.16156	2.91747			0.1114	2.45302			0.10861	2.81137			0.28078	0.03322
		0.15889	3.06362			0.16231	2.94188			0.11176	2.44458			0.10926	2.80636			0.28178	0.03361
		0.15976	3.07082			0.16333	2.97161			0.11292	2.45428			0.10986	2.80793			0.28278	0.03297
		0.16002	3.07802			0.1645	2.93593			0.11319	2.46085			0.11013	2.81294			0.28378	0.03358
		0.16069	3.06894			0.16561	2.95221			0.11408	2.46586			0.11074	2.81325			0.28478	0.03342
		0.16169	3.05799			0.16626	2.9472			0.11435	2.47024			0.11134	2.81575			0.28578	0.03337
		0.16254	3.06706			0.16761	2.92936			0.11501	2.46398			0.11162	2.81919			0.28678	0.03311
		0.16313	3.07082			0.16811	2.9907			0.11555	2.47462			0.11225	2.81763			0.28778	0.03333
		0.16389	3.04954			0.16904	2.98976			0.11612	2.48182			0.11316	2.81888			0.28878	0.03352
		0.16507	3.01042			0.16994	2.94782			0.11703	2.48276			0.1138	2.81513			0.28978	0.03354
		0.16588	3.02732			0.17036	2.97599			0.1164	2.48651			0.1147	2.81732			0.29078	0.03378
		0.16593	3.0655			0.17226	2.96691			0.11824	2.48651			0.11466	2.82389			0.29178	0.03361
		0.16691	3.05705			0.17276	2.98381			0.11823	2.48808			0.1156	2.82013			0.29278	0.03342
		0.1675	3.01417			0.17432	2.97943			0.11909	2.49621			0.11617	2.82702			0.29378	0.03395
		0.16828	3.03451			0.17517	2.98945			0.11965	2.50435			0.1171	2.82514			0.29478	0.03362
		0.16836	3.06832			0.17648	2.93218			0.11998	2.50122			0.11707	2.83015			0.29578	0.03332
		0.16978	3.08522			0.17728	2.95033			0.12084	2.5103			0.1174	2.82608			0.29678	0.03348
		0.17002	3.04954			0.17842	2.96316			0.12113	2.5128			0.11861	2.82952			0.29778	0.03316
		0.17075	3.03264			0.17887	2.98632			0.12204	2.51468			0.11927	2.8217			0.29878	0.03352
		0.17152	3.05486			0.18019	2.97349			0.12263	2.51843			0.11922	2.82952			0.29978	0.03358
		0.17241	3.05924			0.18185	2.90995			0.12322	2.52156			0.12051	2.82045			0.30078	0.03381
		0.17313	3.04328			0.18234	2.97255			0.12381	2.52626			0.12105	2.83109
		0.17313	3.0896			0.18281	2.99352			0.1244	2.52908			0.12106	2.82984
		0.17416	3.07364			0.18431	2.99915			0.12467	2.53533			0.12195	2.83359
		0.17475	3.07583			0.18512	2.96942			0.12532	2.52908			0.12263	2.82389
		0.17547	3.06049			0.18614	2.99946			0.12584	2.54316			0.12313	2.8411
		0.17649	3.0921			0.18728	2.96848			0.12644	2.54629			0.12379	2.83359
		0.17685	3.08334			0.18809	2.98381			0.12706	2.54535			0.12498	2.83985
		0.17788	3.06769			0.18932	2.9835			0.12796	2.54785			0.12493	2.84611
		0.17853	3.06143			0.19005	3.01198			0.12759	2.55756			0.12556	2.84486
		0.17925	3.09116			0.19076	2.99696			0.12885	2.55192			0.1259	2.83891
		0.17988	3.08897			0.19224	2.96003			0.12941	2.56131			0.1268	2.84173
		0.18087	3.03326			0.19286	2.95972			0.12999	2.56538			0.12741	2.84267
		0.18116	3.08177			0.19408	2.96097			0.13058	2.57007			0.12808	2.83422
		0.18211	3.07614			0.1948	2.94469			0.13089	2.56945			0.12866	2.83922
		0.18246	3.07082			0.19597	2.99727			0.13176	2.57602			0.12901	2.83328
		0.18344	3.01605			0.19689	2.99821			0.13269	2.57539			0.12961	2.83484
		0.18475	3.04922			0.19766	2.97568			0.13272	2.5707			0.13049	2.84173
		0.18465	3.06425			0.1989	2.97349			0.13325	2.58353			0.13045	2.84674
		0.1854	3.08866			0.20018	2.96472			0.13415	2.58635			0.13167	2.84799
		0.18646	3.068			0.20127	2.98538			0.13478	2.58353			0.13164	2.85237
		0.18685	3.05517			0.2016	2.98225			0.13567	2.58854			0.13297	2.83703
		0.1878	3.05079			0.20302	2.99884			0.13626	2.59261			0.13349	2.85112
		0.18816	3.0896			0.20433	2.98601			0.13656	2.59323			0.13408	2.85425
		0.18927	3.06049			0.20496	2.98413			0.13716	2.59574			0.13443	2.8483
		0.18913	3.08146			0.20672	2.95064			0.13776	2.59793			0.13469	2.85487
		0.19042	3.0727			0.20694	3.0076			0.13832	2.60638			0.1359	2.85706
		0.19106	3.06832			0.20803	2.98288			0.13889	2.61264			0.13599	2.84454
		0.19159	3.08115			0.20962	2.93061			0.13983	2.60919			0.13686	2.8508
		0.19215	3.08803			0.21023	2.9763			0.13977	2.61796			0.13715	2.85393
		0.19318	3.07238			0.21079	2.98288			0.14067	2.62234			0.1381	2.84924
		0.19396	3.04703			0.21194	2.99414			0.141	2.61858			0.13865	2.858
		0.19455	3.0511			0.21299	3.02106			0.1416	2.61984			0.13892	2.86426
		0.19551	3.09054			0.21385	3.02951			0.1422	2.62297			0.13955	2.86176
		0.19573	3.10305			0.21535	2.98945			0.14305	2.63329			0.14022	2.85331
		0.19765	3.04547			0.21585	3.00604			0.14272	2.63674			0.14114	2.85268
		0.19724	3.0608			0.21717	2.99226			0.14395	2.63674			0.14174	2.85519
		0.19792	3.09742			0.2174	3.00291			0.14482	2.64393			0.14234	2.85738
		0.19856	3.09398			0.21855	3.01542			0.14521	2.63079			0.14328	2.85425
		0.19952	3.04234			0.21993	2.94751			0.14543	2.64456			0.14358	2.85519
		0.20058	3.06706			0.22111	2.99915			0.14604	2.64519			0.14415	2.86176
		0.20015	3.08522			0.22132	3.01292			0.14631	2.65113			0.14441	2.86896
		0.20125	3.05799			0.22336	2.9835			0.14749	2.6577			0.14513	2.85331
		0.20298	3.02919			0.22335	3.03013			0.14808	2.66146			0.14598	2.86301
		0.20307	3.06174			0.22387	3.04422			0.14903	2.6577			0.1463	2.86113
		0.20399	3.06174			0.2252	3.02826			0.14899	2.66303			0.14701	2.84736
		0.20449	3.07739			0.22729	2.99195			0.1502	2.66647			0.14779	2.86833
		0.20551	3.06268			0.22796	2.98475			0.15048	2.6696			0.14807	2.87083
		0.20553	3.06049			0.22871	3.00948			0.15079	2.66928			0.14903	2.86583
		0.20647	3.05767			0.2302	3.01542			0.1514	2.67022			0.14963	2.86802
		0.2071	3.05455			0.23141	2.97349			0.15231	2.67179			0.15001	2.85738
		0.20774	3.05142			0.23165	2.98256			0.15261	2.67304			0.15059	2.86113
		0.20847	3.07958			0.23309	2.99727			0.15294	2.66928			0.15153	2.85832
		0.2092	3.06237			0.2336	3.01136			0.15351	2.67617			0.15208	2.86802
		0.21024	3.04359			0.23534	3.02606			0.1544	2.67992			0.15238	2.86958
		0.2108	3.05142			0.2355	3.04829			0.15561	2.68243			0.15364	2.86457
		0.21092	3.07958			0.23672	3.00353			0.15593	2.68024			0.15301	2.86739
		0.21228	3.05987			0.23796	3.00259			0.15616	2.69276			0.15427	2.86207
		0.21314	3.02356			0.23894	2.9932			0.15676	2.69432			0.1545	2.87302
		0.21348	3.06331			0.23989	2.98882			0.15678	2.69182			0.15485	2.86739
		0.21366	3.08302			0.2403	3.01887			0.15797	2.69683			0.15575	2.8699
		0.21496	3.07207			0.24182	3.02012			0.15851	2.70934			0.15662	2.87647
		0.21581	3.03577			0.24287	3.00228			0.15887	2.70089			0.15729	2.86896
		0.21614	3.07833			0.24412	2.99852			0.15983	2.69495			0.15763	2.86395
		0.2167	3.08647			0.2447	3.00291			0.16009	2.70215			0.15876	2.87741
		0.21747	3.06268			0.24581	3.02074			0.16095	2.71153			0.15913	2.86927
		0.21849	3.00228			0.24669	3.02575			0.16157	2.70966			0.15945	2.86708
		0.21887	3.03733			0.2477	3.01292			0.16186	2.71185			0.16001	2.8749
		0.21998	3.05517			0.24865	3.00885			0.16244	2.71748			0.16099	2.86551
		0.22044	3.07802			0.25001	2.94469			0.16336	2.71748			0.16153	2.87709
		0.22127	3.04609			0.25114	3.00291			0.16363	2.72374			0.16185	2.8749
		0.22148	3.06018			0.25186	2.98788			0.16422	2.7275			0.16213	2.87866
		0.22259	3.0317			0.25268	3.00291			0.16513	2.72781			0.16336	2.87803
		0.22303	3.05705			0.25376	3.02325			0.1651	2.73313			0.1637	2.87334
		0.22436	3.04203			0.25503	3.01793			0.16603	2.73219			0.16463	2.87177
		0.22508	3.0727			0.25626	2.97255			0.16661	2.73751			0.16493	2.8724
		0.22586	3.04703			0.25669	2.99884			0.16755	2.73376			0.16581	2.87897
		0.22648	3.04672			0.25779	2.97255			0.16782	2.73939			0.16614	2.87459
		0.22665	3.02012			0.25866	3.0245			0.16842	2.74221			0.16641	2.88116
		0.22732	3.05736			0.26012	3.03483			0.16909	2.73313			0.16771	2.87052
		0.22826	3.05486			0.26096	3.00259			0.16929	2.74846			0.16793	2.88304
		0.22929	3.03827			0.26153	3.00823			0.17023	2.74627			0.1689	2.87584
		0.2293	3.03796			0.26265	2.97912			0.17052	2.7494			0.16889	2.87678
		0.23049	3.08897			0.26352	2.98757			0.17113	2.7494			0.16982	2.8749
		0.23125	3.06706			0.26467	2.99852			0.17233	2.75316			0.17039	2.88147
		0.23219	3.01824			0.26585	3.00447			0.17239	2.7444			0.17072	2.87866
		0.23253	3.05799			0.26715	2.99383			0.17294	2.75347			0.17131	2.8821
		0.23282	3.06143			0.26786	3.02544			0.17416	2.75566			0.17219	2.88742
		0.23345	3.05861			0.26872	2.98914			0.17411	2.76317			0.17253	2.88273
		0.23458	3.02732			0.27032	3.02356			0.17504	2.76161			0.17288	2.87647
		0.23543	3.03858			0.27069	3.01542			0.17567	2.75817			0.17376	2.88147
		0.23574	3.03671			0.27163	3.01198			0.17593	2.76536			0.17443	2.87365
		0.23644	3.02481			0.27287	3.01042			0.17623	2.76756			0.1753	2.88054
		0.23811	2.95784			0.27433	2.93186			0.17681	2.77256			0.1756	2.8821
		0.23866	3.01417			0.27512	2.99477			0.17808	2.76568			0.17618	2.88648
		0.23919	3.02544			0.27583	3.02575			0.17865	2.77131			0.17692	2.86864
		0.23904	3.04891			0.27687	3.05235			0.1786	2.78007			0.17747	2.87834
		0.24013	3.02356			0.27733	3.03107			0.17925	2.77413			0.17772	2.88554
		0.24155	2.99477			0.27837	3.01355			0.18015	2.77694			0.17899	2.87928
		0.24172	3.01449			0.27975	2.99133			0.18047	2.77569			0.17956	2.88554
		0.2427	3.0511			0.28105	2.98068			0.18106	2.7782			0.17985	2.88867
		0.24283	3.03232			0.28249	2.94845			0.18226	2.78226			0.18044	2.89243
		0.24388	3.05893			0.28251	3.03483			0.18255	2.78508			0.18081	2.88241
		0.24463	3.03796			0.28414	3.02137			0.18316	2.78602			0.18173	2.88304
		0.24531	3.02794			0.28514	2.96504			0.18404	2.79228			0.18258	2.89274
		0.24572	3.01261			0.28553	2.99759			0.18465	2.79259			0.18289	2.89243
		0.24646	3.04015			0.28705	2.99884			0.18465	2.79353			0.18355	2.88523
		0.24736	3.04265			0.28842	3.02387			0.18563	2.7832			0.18386	2.88554
		0.24832	3.03608			0.28847	3.01542			0.18588	2.79291			0.18443	2.89118
		0.24928	3.03013			0.29003	2.96785			0.18621	2.78946			0.18473	2.89243
		0.24983	3.04015			0.29052	2.98538			0.18712	2.7904			0.18563	2.89525
		0.25007	3.00416			0.29205	2.98538			0.1883	2.7976			0.18659	2.89024
		0.25075	2.99508			0.29293	2.99226			0.18826	2.80323			0.1866	2.88867
		0.25223	3.00228			0.29395	3.02262			0.1892	2.80136			0.18812	2.89055
		0.25224	3.04609			0.29448	3.03483			0.19008	2.80605			0.18811	2.89212
		0.25339	3.05767			0.29596	2.9979			0.18981	2.80042			0.18871	2.89305
		0.25416	2.98914			0.29686	3.0004			0.19065	2.81387			0.18933	2.89274
		0.25423	3.02481			0.29825	2.9763			0.19094	2.81575			0.18993	2.89431
		0.25483	3.027			0.2987	3.00071			0.1919	2.81012			0.19028	2.88805
		0.2557	3.03451			0.30004	2.9835			0.19244	2.82076			0.19152	2.88711
		0.25653	3.00103			0.30098	2.981			0.19277	2.81794			0.19176	2.89681
		0.25731	3.02262							0.19335	2.82326			0.19273	2.88867
		0.25763	3.02106							0.19397	2.82201			0.19302	2.89086
		0.25854	3.02137							0.19493	2.81638			0.19366	2.88805
		0.25913	2.97975							0.19546	2.82796			0.19422	2.89556
		0.26048	3.00635							0.19612	2.82107			0.19448	2.90182
		0.26101	3.01949							0.1964	2.82577			0.19508	2.90338
		0.26156	3.02888							0.19692	2.84016			0.19604	2.89838
		0.26181	2.99133							0.19797	2.81951			0.19663	2.90182
		0.26255	3.01887							0.19816	2.83829			0.19726	2.89963
		0.26351	3.01261							0.1985	2.83234			0.19791	2.89337
		0.26435	3.02419							0.19975	2.82921			0.19819	2.89806
		0.26501	3.01761							0.19971	2.83578			0.19882	2.89493
		0.26588	3.02544							0.20095	2.8339			0.19983	2.88147
		0.26593	3.01824							0.20159	2.82952			0.20005	2.89525
		0.26671	3.03827							0.20181	2.84329			0.20034	2.89744
		0.2674	3.02638							0.20267	2.85174			0.2007	2.88993
		0.2679	3.04453							0.20299	2.84955			0.20186	2.89869
		0.269	3.01699							0.20369	2.83578			0.20284	2.89024
		0.27003	3.00071							0.20422	2.84955			0.20311	2.89618
		0.27044	2.98507							0.20487	2.84392			0.20338	2.90057
		0.27118	3.01261							0.20546	2.84736			0.20401	2.89869
		0.27119	3.01136							0.20538	2.85925			0.20495	2.89618
		0.27243	3.00854							0.20671	2.84361			0.20585	2.89838
		0.27368	3.00572							0.20726	2.853			0.20613	2.90276
		0.27391	3.01636							0.20789	2.85049			0.20681	2.89274
		0.27461	3.00353							0.20852	2.84861			0.20706	2.90182
		0.27593	2.99007							0.20905	2.86082			0.20765	2.90495
		0.27654	2.9907							0.20969	2.85706			0.20799	2.89931
		0.27698	3.01574							0.21031	2.85675			0.20949	2.90526
		0.27761	3.01323							0.21091	2.85863			0.20922	2.89963
		0.27892	2.95627							0.21122	2.85832			0.21016	2.89618
		0.27881	3.01793							0.21207	2.86896			0.21074	2.90088
		0.27955	2.99915							0.21239	2.86614			0.21135	2.90244
		0.28014	3.00291							0.21332	2.86489			0.21225	2.90432
		0.28128	2.97004							0.21362	2.86583			0.21254	2.90745
		0.28128	3.01574							0.21425	2.86301			0.21318	2.90276
		0.28234	3.03952							0.21452	2.86927			0.21343	2.91089
		0.28339	3.02043							0.2151	2.87428			0.21436	2.91089
		0.2838	2.96034							0.21575	2.86864			0.215	2.90557
		0.28439	2.96347							0.21693	2.87584			0.2156	2.9087
		0.28503	3.00541							0.21724	2.87522			0.21654	2.90463
		0.28598	3.00103							0.21814	2.87803			0.21684	2.9062
		0.28675	2.97724							0.21838	2.88867			0.21748	2.90213
		0.2876	2.98757							0.21933	2.88429			0.21804	2.90964
		0.28812	3.00165							0.21997	2.88054			0.2187	2.90307
		0.28893	3.01855							0.22063	2.87271			0.21959	2.90808
		0.2898	2.97943							0.22084	2.88773			0.22018	2.91058
		0.29028	3.00009							0.22145	2.88867			0.22054	2.90276
		0.29072	2.98037							0.22212	2.88022			0.2214	2.91246
		0.29128	2.98788							0.22259	2.90182			0.22163	2.9231
		0.29278	2.94626							0.22298	2.88961			0.22203	2.90964
		0.29301	3.00416							0.2242	2.88961			0.22299	2.90432
		0.29394	3.00259							0.22446	2.89712			0.22387	2.90964
		0.29467	2.98507							0.22474	2.90057			0.22418	2.9087
		0.29555	2.99101							0.22569	2.8965			0.22452	2.90495
		0.29625	3.0245							0.22632	2.89337			0.22545	2.90276
		0.29649	2.98788							0.22668	2.88617			0.22572	2.90839
		0.29721	2.97255							0.22693	2.89399			0.22666	2.90557
		0.29809	2.97849							0.22774	2.91183			0.22725	2.90902
		0.2984	3.02387							0.22874	2.899			0.22755	2.90964
		0.29948	2.99915							0.229	2.90682			0.22811	2.9184
		0.30038	2.9569							0.22901	2.90526			0.22874	2.91496
										0.2299	2.90933			0.22939	2.90933
										0.23087	2.90213			0.23035	2.90401
										0.23146	2.90495			0.23093	2.9087
										0.23175	2.9087			0.23095	2.90557
										0.2327	2.90338			0.2316	2.90057
										0.233	2.90463			0.2322	2.90307
										0.23356	2.9134			0.23316	2.89712
										0.23514	2.90589			0.23366	2.91371
										0.23475	2.91778			0.23426	2.91559
										0.23567	2.91778			0.23492	2.90933
										0.23601	2.91308			0.2352	2.91183
										0.23686	2.92466			0.23611	2.91465
										0.23713	2.92936			0.23675	2.91027
										0.23786	2.91121			0.23706	2.90995
										0.23846	2.91434			0.23768	2.90839
										0.23873	2.91997			0.23832	2.90463
										0.23968	2.91465			0.23886	2.91527
										0.24061	2.91402			0.23988	2.90025
										0.24085	2.92341			0.24018	2.9015
										0.24151	2.91715			0.24041	2.9134
										0.24211	2.91903			0.2414	2.90338
										0.24235	2.92967			0.24162	2.91559
										0.24302	2.91997			0.24264	2.90025
										0.2436	2.9256			0.24316	2.91434
										0.2445	2.92842			0.24379	2.91183
										0.24511	2.92842			0.24439	2.91402
										0.24569	2.93405			0.24475	2.90589
										0.24595	2.94188			0.24596	2.90902
										0.2469	2.93656			0.24595	2.91089
										0.24756	2.92936			0.24719	2.90902
										0.24786	2.93061			0.24781	2.90682
										0.24876	2.93343			0.24815	2.90276
										0.2491	2.92842			0.24868	2.91434
										0.24965	2.93781			0.24932	2.91027
										0.25056	2.93937			0.24996	2.90714
										0.25087	2.93969			0.2509	2.90463
										0.25147	2.94125			0.25083	2.91434
										0.25207	2.94407			0.25148	2.90902
										0.25301	2.94094			0.25209	2.90933
										0.25328	2.94688			0.25242	2.9062
										0.25391	2.94438			0.25388	2.91621
										0.25484	2.94282			0.25365	2.90589
										0.25542	2.9472			0.25427	2.90495
										0.25604	2.94563			0.25516	2.90933
										0.25633	2.94876			0.25572	2.91747
										0.2573	2.94062			0.25671	2.9062
										0.25721	2.95502			0.25758	2.91371
										0.25816	2.95033			0.25703	2.90495
										0.25875	2.95346			0.25851	2.91308
										0.25932	2.96066			0.25879	2.9159
										0.26004	2.94407			0.25944	2.91121
										0.26059	2.95408			0.25914	2.90995
										0.26114	2.96378			0.26035	2.91246
										0.26214	2.95189			0.26133	2.90401
										0.26209	2.9594			0.26159	2.91027
										0.263	2.96034			0.26217	2.9159
										0.26334	2.95502			0.26284	2.90776
										0.26396	2.9544			0.26372	2.9134
										0.26484	2.96159			0.26372	2.9134
										0.26541	2.96691			0.26432	2.91434
										0.26606	2.96222			0.26523	2.91684
										0.26671	2.9569			0.26558	2.91058
										0.26723	2.97004			0.2668	2.91121
										0.26792	2.95878			0.26675	2.91903
										0.26819	2.96441			0.26746	2.90432
										0.26912	2.96253			0.26808	2.90307
										0.26974	2.96222			0.26894	2.91183
										0.27003	2.96441			0.26952	2.91715
										0.26998	2.97161			0.27019	2.90839
										0.27097	2.96191			0.27049	2.91027
										0.2718	2.97568			0.27143	2.90714
										0.27243	2.97349			0.27235	2.9062
										0.2728	2.96253			0.27231	2.91246
										0.27341	2.96347			0.27293	2.91121
										0.27426	2.97411			0.27383	2.91434
										0.27423	2.97943			0.27446	2.91246
										0.27523	2.9666			0.2748	2.90745
										0.27581	2.9713			0.27507	2.91246
										0.27635	2.98381			0.27601	2.91058
										0.27769	2.96629			0.27668	2.9015
										0.27793	2.9763			0.27725	2.90776
										0.27823	2.97662			0.27814	2.91246
										0.27882	2.98006			0.27846	2.90995
										0.27943	2.98131			0.27907	2.91121
										0.28011	2.97161			0.27999	2.91152
										0.28039	2.97568			0.28053	2.92091
										0.28158	2.98037			0.28056	2.91653
										0.28219	2.98131			0.28179	2.91621
										0.28194	2.97255			0.28179	2.91621
										0.28342	2.98037			0.28273	2.91402
										0.28336	2.98945			0.28368	2.90933
										0.28438	2.97443			0.284	2.90745
										0.28498	2.97724			0.28428	2.91215
										0.28554	2.98507			0.28495	2.90338
										0.28589	2.97755			0.28587	2.90307
										0.28675	2.98788			0.28612	2.91215
										0.28676	2.98601			0.28673	2.91183
										0.28801	2.98256			0.28768	2.90776
										0.28799	2.98632			0.28827	2.91058
										0.28897	2.97599			0.28923	2.90557
										0.28951	2.98726			0.28918	2.91246
										0.29043	2.98788			0.28978	2.91465
										0.29043	2.98694			0.29074	2.90839
										0.29129	2.99727			0.29105	2.90776
										0.29199	2.98413			0.29163	2.9134
										0.2926	2.98475			0.29254	2.91402
										0.29346	2.99352			0.29318	2.91027
										0.29384	2.98194			0.29315	2.91434
										0.29468	2.99414			0.29409	2.91215
										0.29534	2.98726			0.29476	2.90463
										0.29626	2.98788			0.29529	2.9159
										0.29615	3.00478			0.2959	2.91653
										0.29715	2.99133			0.29654	2.91215
										0.29717	2.98945			0.2971	2.9206
										0.29774	2.99602			0.29745	2.91434
										0.29908	2.97818			0.29806	2.91434
										0.29927	2.99665			0.29874	2.90495
										0.29954	3.00134			0.29962	2.91089
										0.30025	2.98757			0.30026	2.9062

## Sheet: Figure 3b
		X-axis	Y-axis			X-axis	Y-axis			X-axis	Y-axis			X-axis	Y-axis
Figure 3b	400rpm	E (V vs. RHE)	j (mA cm-2Disk)		900rpm	E (V vs. RHE)	j (mA cm-2Disk)		1600rpm	E (V vs. RHE)	j (mA cm-2Disk)		2500rpm	E (V vs. RHE)	j (mA cm-2Disk)
		-0.02888	-9.80802			-0.02756	-10.2233			-0.028	-11.3479			-0.02569	-10.8158
		-0.02977	-10.3928			-0.02782	-10.4033			-0.02691	-10.6158			-0.02554	-10.7162
		-0.02996	-10.5154			-0.02791	-10.4638			-0.02642	-10.2891			-0.02634	-11.2677
		-0.0289	-9.81703			-0.02823	-10.6899			-0.02616	-10.1143			-0.02534	-10.5756
		-0.02938	-10.1295			-0.02767	-10.2964			-0.02748	-11.0006			-0.02514	-10.4369
		-0.02918	-10.0022			-0.02755	-10.2169			-0.02664	-10.4388			-0.02548	-10.6734
		-0.02907	-9.93023			-0.02737	-10.0924			-0.02533	-9.56695			-0.0247	-10.1346
		-0.02896	-9.85854			-0.02663	-9.58695			-0.02617	-10.1235			-0.02473	-10.1598
		-0.02813	-9.32547			-0.02695	-9.80469			-0.02705	-10.7102			-0.02473	-10.1617
		-0.02815	-9.33563			-0.02753	-10.2031			-0.02578	-9.86232			-0.02512	-10.4251
		-0.02825	-9.39925			-0.02713	-9.92623			-0.0254	-9.60905			-0.02439	-9.92736
		-0.02902	-9.89685			-0.02624	-9.32673			-0.02503	-9.37093			-0.02474	-10.1658
		-0.02878	-9.74353			-0.02632	-9.37915			-0.02557	-9.72718			-0.02425	-9.83564
		-0.0284	-9.49692			-0.02698	-9.8215			-0.02524	-9.50752			-0.02435	-9.90299
		-0.02836	-9.46682			-0.02631	-9.37247			-0.02538	-9.60103			-0.02425	-9.83424
		-0.02758	-8.97763			-0.02655	-9.53182			-0.02504	-9.37673			-0.02425	-9.83085
		-0.02777	-9.09285			-0.02644	-9.46363			-0.02519	-9.46996			-0.02345	-9.30033
		-0.02774	-9.07649			-0.02567	-8.95333			-0.02438	-8.94203			-0.02411	-9.73942
		-0.02755	-8.96008			-0.02573	-8.99111			-0.02421	-8.82985			-0.02311	-9.07753
		-0.02695	-8.58561			-0.02612	-9.24979			-0.02389	-8.6283			-0.02426	-9.8402
		-0.02728	-8.78919			-0.02555	-8.87521			-0.02488	-9.26915			-0.02315	-9.09851
		-0.02679	-8.48977			-0.02546	-8.81753			-0.02476	-9.19201			-0.02348	-9.31676
		-0.02683	-8.51228			-0.02536	-8.75158			-0.02398	-8.68112			-0.0235	-9.33065
		-0.02641	-8.25993			-0.02567	-8.95251			-0.02389	-8.62885			-0.02346	-9.30479
		-0.02615	-8.10616			-0.02527	-8.69612			-0.02432	-8.90552			-0.02261	-8.74787
		-0.02593	-7.9709			-0.0251	-8.58511			-0.02342	-8.32572			-0.02275	-8.8401
		-0.02634	-8.21783			-0.02534	-8.7386			-0.024	-8.69521			-0.02225	-8.516
		-0.02622	-8.14724			-0.02452	-8.21925			-0.02396	-8.67003			-0.02268	-8.79258
		-0.02567	-7.81849			-0.02391	-7.83427			-0.02327	-8.22718			-0.02182	-8.24107
		-0.02543	-7.6809			-0.02417	-7.99995			-0.02363	-8.45575			-0.0224	-8.60931
		-0.02551	-7.72679			-0.02415	-7.98379			-0.02374	-8.53022			-0.02148	-8.02708
		-0.02555	-7.74834			-0.02391	-7.8379			-0.0236	-8.4377			-0.0219	-8.28997
		-0.02546	-7.6965			-0.02418	-8.0036			-0.02298	-8.04537			-0.02184	-8.25494
		-0.02538	-7.64948			-0.02429	-8.07392			-0.02303	-8.07719			-0.02197	-8.33711
		-0.02506	-7.46504			-0.02384	-7.79478			-0.02239	-7.67081			-0.02081	-7.60504
		-0.02517	-7.52992			-0.02365	-7.67597			-0.02286	-7.96897			-0.02161	-8.10396
		-0.02486	-7.35134			-0.02368	-7.69368			-0.02195	-7.39063			-0.02094	-7.68491
		-0.02413	-6.93967			-0.02276	-7.14438			-0.02232	-7.62138			-0.02123	-7.86496
		-0.02488	-7.36499			-0.02301	-7.29128			-0.02239	-7.6663			-0.02036	-7.32667
		-0.02466	-7.23556			-0.02264	-7.06869			-0.0227	-7.86787			-0.02089	-7.65444
		-0.02427	-7.01758			-0.02295	-7.25545			-0.02192	-7.37286			-0.02024	-7.25655
		-0.02451	-7.15148			-0.02215	-6.78503			-0.02157	-7.14933			-0.02071	-7.54439
		-0.02403	-6.88351			-0.02302	-7.29807			-0.02163	-7.18592			-0.02056	-7.45086
		-0.02374	-6.72319			-0.02267	-7.089			-0.02181	-7.30205			-0.02009	-7.16302
		-0.02397	-6.85004			-0.02265	-7.07611			-0.02143	-7.05872			-0.02003	-7.12972
		-0.0234	-6.53603			-0.0226	-7.04593			-0.02115	-6.88713			-0.02042	-7.36928
		-0.02365	-6.67803			-0.02208	-6.74272			-0.02179	-7.2896			-0.02008	-7.15794
		-0.0235	-6.59144			-0.02169	-6.51768			-0.02048	-6.46631			-0.02001	-7.1178
		-0.02313	-6.39206			-0.02142	-6.36561			-0.02071	-6.60859			-0.01954	-6.83584
		-0.0236	-6.64904			-0.0216	-6.46509			-0.02089	-6.72015			-0.0199	-7.05217
		-0.02324	-6.4505			-0.02133	-6.31376			-0.02074	-6.62435			-0.0194	-6.75353
		-0.02321	-6.43297			-0.02142	-6.3642			-0.02011	-6.2387			-0.01913	-6.59226
		-0.0226	-6.10931			-0.02085	-6.04558			-0.0205	-6.47722			-0.01914	-6.59944
		-0.02208	-5.83305			-0.02099	-6.12307			-0.02037	-6.39763			-0.01904	-6.53674
		-0.02205	-5.81847			-0.02183	-6.59816			-0.02092	-6.73653			-0.01879	-6.39293
		-0.0217	-5.6468			-0.02142	-6.3635			-0.0199	-6.11705			-0.01886	-6.43166
		-0.02175	-5.67051			-0.02075	-5.98933			-0.02002	-6.18544			-0.01853	-6.2377
		-0.02143	-5.51655			-0.0207	-5.96232			-0.01904	-5.64531			-0.0187	-6.33723
		-0.02141	-5.508			-0.01991	-5.53301			-0.01984	-6.0876			-0.01815	-6.01293
		-0.02155	-5.57638			-0.01993	-5.54725			-0.01944	-5.85946			-0.01771	-5.76505
		-0.02156	-5.57805			-0.0203	-5.74448			-0.0187	-5.46996			-0.01778	-5.80026
		-0.02052	-5.09995			-0.01978	-5.46205			-0.01863	-5.43075			-0.01825	-6.073
		-0.02099	-5.31116			-0.01998	-5.57311			-0.01956	-5.92539			-0.01744	-5.61397
		-0.02067	-5.1682			-0.01938	-5.25492			-0.01882	-5.53003			-0.01751	-5.65178
		-0.02035	-5.02512			-0.01976	-5.45377			-0.01858	-5.40666			-0.01776	-5.79366
		-0.02035	-5.02494			-0.01911	-5.11416			-0.01822	-5.22083			-0.01757	-5.68281
		-0.01967	-4.72479			-0.01899	-5.05142			-0.01833	-5.27903			-0.01671	-5.22507
		-0.02035	-5.0242			-0.01868	-4.89544			-0.01772	-4.97601			-0.01716	-5.46392
		-0.02001	-4.87441			-0.01847	-4.79288			-0.01753	-4.88452			-0.01636	-5.0558
		-0.02011	-4.91729			-0.0184	-4.75513			-0.01781	-5.02106			-0.01649	-5.11654
		-0.0196	-4.69398			-0.01861	-4.85865			-0.01731	-4.77692			-0.01638	-5.06354
		-0.01916	-4.50393			-0.01835	-4.73344			-0.01696	-4.6139			-0.01582	-4.7914
		-0.01917	-4.51098			-0.01785	-4.48812			-0.01661	-4.44858			-0.01592	-4.84126
		-0.01871	-4.30536			-0.01812	-4.62023			-0.0179	-5.06435			-0.01604	-4.8985
		-0.01885	-4.36994			-0.01787	-4.49925			-0.01675	-4.51643			-0.016	-4.8774
		-0.01846	-4.19718			-0.01765	-4.39232			-0.01696	-4.61233			-0.01548	-4.64121
		-0.01803	-4.01713			-0.01754	-4.34179			-0.0163	-4.31098			-0.01589	-4.8248
		-0.01788	-3.9511			-0.01697	-4.07901			-0.01707	-4.66385			-0.01527	-4.54401
		-0.0178	-3.91842			-0.01728	-4.21958			-0.0165	-4.40169			-0.01471	-4.30258
		-0.01711	-3.6214			-0.01708	-4.12765			-0.01654	-4.42032			-0.01512	-4.47993
		-0.01806	-4.02982			-0.01731	-4.23516			-0.0155	-3.9671			-0.01528	-4.54935
		-0.0175	-3.78734			-0.01653	-3.88535			-0.01554	-3.9844			-0.01431	-4.13828
		-0.01739	-3.74005			-0.01655	-3.89587			-0.01511	-3.80401			-0.01433	-4.14744
		-0.01692	-3.5425			-0.01648	-3.86475			-0.01515	-3.81991			-0.01404	-4.03226
		-0.01708	-3.60787			-0.01632	-3.79811			-0.01519	-3.83608			-0.01353	-3.83331
		-0.01671	-3.45233			-0.01574	-3.55569			-0.0146	-3.60108			-0.01361	-3.86373
		-0.01663	-3.41605			-0.01519	-3.33613			-0.01509	-3.79669			-0.01368	-3.88995
		-0.01581	-3.08004			-0.01513	-3.31192			-0.01462	-3.60951			-0.01316	-3.69583
		-0.01601	-3.15907			-0.01509	-3.29602			-0.01417	-3.43364			-0.01304	-3.65317
		-0.01602	-3.16307			-0.01478	-3.17912			-0.01381	-3.29861			-0.01192	-3.26164
		-0.01563	-3.00548			-0.01452	-3.08519			-0.01409	-3.4045			-0.0128	-3.56683
		-0.01519	-2.83394			-0.01409	-2.93218			-0.01392	-3.33937			-0.01231	-3.39417
		-0.01504	-2.77746			-0.01436	-3.02536			-0.01298	-2.99948			-0.01201	-3.29105
		-0.01518	-2.83025			-0.01423	-2.98217			-0.013	-3.00667			-0.01177	-3.21153
		-0.01465	-2.62962			-0.014	-2.89955			-0.01274	-2.9195			-0.01186	-3.24056
		-0.01488	-2.71655			-0.01361	-2.77016			-0.01334	-3.12786			-0.01153	-3.13076
		-0.01458	-2.60381			-0.01366	-2.78538			-0.01222	-2.74539			-0.0114	-3.08971
		-0.01436	-2.52254			-0.0132	-2.63512			-0.0128	-2.94042			-0.01085	-2.91108
		-0.01429	-2.50061			-0.01309	-2.59853			-0.012	-2.67411			-0.01057	-2.82167
		-0.01428	-2.4966			-0.01272	-2.48574			-0.01268	-2.89819			-0.01043	-2.77749
		-0.01391	-2.36608			-0.01247	-2.40864			-0.01166	-2.56396			-0.01004	-2.65541
		-0.01353	-2.23533			-0.01201	-2.27664			-0.01124	-2.43471			-0.01016	-2.69069
		-0.0131	-2.09338			-0.0122	-2.32938			-0.01122	-2.4295			-0.01057	-2.81939
		-0.01353	-2.23561			-0.01245	-2.40235			-0.01064	-2.25758			-0.00997	-2.63248
		-0.01312	-2.1003			-0.01184	-2.22752			-0.01036	-2.17788			-0.00945	-2.47291
		-0.01285	-2.01275			-0.01145	-2.12044			-0.01027	-2.15154			-0.00905	-2.35353
		-0.01238	-1.86705			-0.01057	-1.89196			-0.01001	-2.07939			-0.00885	-2.29252
		-0.01218	-1.80773			-0.01072	-1.9298			-0.01004	-2.08673			-0.00845	-2.17736
		-0.01193	-1.73609			-0.01056	-1.88908			-0.00976	-2.01155			-0.00825	-2.11996
		-0.01143	-1.59966			-0.01011	-1.7807			-0.00929	-1.88477			-0.00788	-2.01629
		-0.01157	-1.63545			-0.00989	-1.72762			-0.00951	-1.94349			-0.00819	-2.10387
		-0.01115	-1.52458			-0.00969	-1.68068			-0.00905	-1.82102			-0.00754	-1.91889
		-0.01118	-1.53358			-0.00954	-1.64691			-0.00904	-1.82037			-0.00732	-1.86027
		-0.01068	-1.40602			-0.00935	-1.60249			-0.00899	-1.80767			-0.0076	-1.93675
		-0.01074	-1.42322			-0.00845	-1.40715			-0.00848	-1.67711			-0.00703	-1.78042
		-0.0096	-1.15846			-0.00831	-1.37779			-0.00762	-1.4687			-0.00717	-1.81856
		-0.00976	-1.19337			-0.00866	-1.4507			-0.00737	-1.40791			-0.00601	-1.51121
		-0.00895	-1.02109			-0.00783	-1.28167			-0.00753	-1.44477			-0.00623	-1.56862
		-0.00899	-1.02871			-0.00823	-1.36111			-0.00711	-1.34921			-0.00568	-1.42672
		-0.00912	-1.05697			-0.00743	-1.2011			-0.00692	-1.30454			-0.00598	-1.50372
		-0.00855	-0.94402			-0.00687	-1.09583			-0.00604	-1.1109			-0.00545	-1.36735
		-0.00768	-0.79111			-0.00693	-1.10742			-0.00618	-1.14154			-0.00588	-1.47665
		-0.00775	-0.80285			-0.00614	-0.96174			-0.00607	-1.1172			-0.00529	-1.32764
		-0.00779	-0.80988			-0.00653	-1.03368			-0.00578	-1.05606			-0.00486	-1.21892
		-0.00724	-0.71895			-0.00565	-0.8756			-0.00559	-1.01504			-0.00466	-1.16984
		-0.00701	-0.68374			-0.00547	-0.84335			-0.00505	-0.90122			-0.0043	-1.08277
		-0.00672	-0.63906			-0.00582	-0.90467			-0.00492	-0.87588			-0.00373	-0.94693
		-0.00645	-0.6021			-0.00465	-0.70637			-0.0044	-0.77068			-0.00324	-0.83111
		-0.00553	-0.47661			-0.00472	-0.71877			-0.00387	-0.66674			-0.00333	-0.85233
		-0.00524	-0.43799			-0.00422	-0.63526			-0.00392	-0.67615			-0.00348	-0.88662
		-0.00432	-0.3239			-0.00396	-0.59465			-0.00348	-0.59077			-0.00263	-0.69253
		-0.00464	-0.36248			-0.00339	-0.50507			-0.0035	-0.59388			-0.00283	-0.73725
		-0.00374	-0.25851			-0.00315	-0.46737			-0.0033	-0.55628			-0.00232	-0.62108
		-0.00404	-0.29091			-0.00259	-0.38225			-0.00307	-0.5143			-0.00238	-0.63446
		-0.00313	-0.19089			-0.00265	-0.39153			-0.00256	-0.41972			-0.00187	-0.52318
		-0.0028	-0.15691			-0.00206	-0.30365			-0.002	-0.31844			-0.00106	-0.34759
		-0.00218	-0.09372			-0.0018	-0.26651			-0.00178	-0.27915			-0.000847219	-0.30324
		-0.00247	-0.12291			-0.00152	-0.22581			-0.00125	-0.18545			-0.000978759	-0.33086
		-0.00122	-0.00126			-0.000943102	-0.14489			-0.0013	-0.19428			-0.000764571	-0.28596
		-0.0012	0.00101			-0.000669544	-0.10692			-0.000746956	-0.10096			-0.000219761	-0.17389
		-0.000876273	0.02832			-0.000395148	-0.06921			-0.000821433	-0.11326			0.000278476	-0.07325
		-0.000375156	0.07687			0.000203577	0.00935			3.47197e-05	0.02909			0.000195398	-0.08991
		0.000101448	0.11965			0.000168478	0.00498			0.000544963	0.11187			0.000707691	0.01157
		0.000846394	0.18413			0.000782454	0.08389			0.000232982	0.06112			0.000903942	0.04971
		0.000186994	0.12767			0.00115	0.13078			0.000774813	0.14885			0.00115	0.09773
		0.00115	0.21105			0.00168	0.19437			0.00105	0.19297			0.00166	0.19344
		0.00211	0.2921			0.00165	0.19108			0.00159	0.27617			0.00159	0.18012
		0.00216	0.29573			0.00225	0.26146			0.00187	0.31922			0.00211	0.27765
		0.00223	0.30043			0.00317	0.36834			0.00212	0.35737			0.00234	0.31954
		0.00259	0.32884			0.00288	0.33488			0.00269	0.44152			0.00288	0.41606
		0.00357	0.40243			0.00348	0.4028			0.00357	0.567			0.00314	0.46196
		0.00425	0.4535			0.00348	0.40247			0.00325	0.52217			0.00334	0.49737
		0.00432	0.45871			0.00474	0.53897			0.00348	0.55548			0.00422	0.64607
		0.00502	0.509			0.00445	0.50826			0.00473	0.72539			0.00414	0.63275
		0.00541	0.53427			0.00478	0.54283			0.00439	0.68038			0.00439	0.6746
		0.00581	0.56197			0.00541	0.60812			0.00496	0.75684			0.00435	0.66896
		0.0062	0.58752			0.00571	0.63809			0.00497	0.7582			0.0046	0.70851
		0.0069	0.63292			0.00636	0.70143			0.00554	0.83165			0.00545	0.84527
		0.00698	0.63817			0.00669	0.73316			0.00584	0.86914			0.00604	0.93581
		0.0074	0.6635			0.00704	0.76583			0.00644	0.94374			0.00565	0.87614
		0.00814	0.70846			0.00771	0.82647			0.00675	0.9806			0.00658	1.01767
		0.00885	0.74889			0.00837	0.88459			0.007	1.01083			0.00681	1.05109
		0.00925	0.77049			0.00844	0.89068			0.00732	1.04887			0.00711	1.09418
		0.01002	0.81165			0.00942	0.97252			0.00794	1.12018			0.00764	1.17004
		0.01044	0.83337			0.00953	0.98193			0.008	1.12641			0.00761	1.16599
		0.01086	0.85426			0.0105	1.05796			0.0083	1.15977			0.00818	1.24419
		0.01162	0.89022			0.0102	1.0347			0.00854	1.18608			0.0086	1.3006
		0.01235	0.92406			0.01057	1.06336			0.00949	1.2884			0.00884	1.33302
		0.01221	0.91772			0.01125	1.11457			0.00961	1.29998			0.00916	1.37486
		0.01329	0.9645			0.01166	1.14381			0.00959	1.29829			0.00933	1.39667
		0.01375	0.98326			0.01203	1.17038			0.01053	1.39303			0.00969	1.44277
		0.01423	1.00255			0.01273	1.2186			0.01079	1.41797			0.01052	1.54504
		0.01468	1.01968			0.01315	1.24701			0.01126	1.46304			0.01098	1.60063
		0.01513	1.03656			0.01356	1.27345			0.01228	1.55619			0.01129	1.63683
		0.01562	1.05391			0.01406	1.30508			0.0123	1.55753			0.01152	1.66289
		0.01612	1.07115			0.0144	1.32607			0.01254	1.57933			0.01205	1.72284
		0.01662	1.08788			0.01478	1.3494			0.01361	1.67004			0.01209	1.72752
		0.01738	1.11262			0.01547	1.39013			0.01333	1.64685			0.01297	1.82293
		0.01792	1.1294			0.01651	1.44828			0.01433	1.72809			0.01348	1.87659
		0.019	1.15996			0.01663	1.45444			0.01438	1.73226			0.01378	1.90747
		0.01891	1.15745			0.01738	1.49416			0.01548	1.81597			0.01402	1.93078
		0.02002	1.18732			0.01721	1.48538			0.01549	1.81647			0.01464	1.99203
		0.02021	1.19227			0.01859	1.5544			0.01618	1.86658			0.01532	2.05662
		0.02137	1.22045			0.01874	1.56144			0.01657	1.89373			0.01563	2.08495
		0.02131	1.21905			0.0193	1.58785			0.01686	1.91316			0.01584	2.10446
		0.02215	1.23737			0.01965	1.60368			0.01742	1.95042			0.01616	2.13345
		0.02325	1.26023			0.02009	1.62288			0.01831	2.0074			0.01676	2.18487
		0.02319	1.25911			0.0205	1.64078			0.01887	2.04163			0.01705	2.20973
		0.0243	1.28029			0.02156	1.68493			0.01883	2.0392			0.01748	2.24644
		0.02457	1.28533			0.02204	1.70334			0.01889	2.04279			0.01745	2.24385
		0.02573	1.30539			0.02255	1.72263			0.01964	2.08659			0.01866	2.34054
		0.02628	1.31424			0.02241	1.7172			0.0206	2.14034			0.01834	2.31594
		0.02649	1.31738			0.02383	1.76947			0.02099	2.16108			0.01953	2.40698
		0.02736	1.33089			0.02434	1.78677			0.0211	2.16689			0.01988	2.43264
		0.02816	1.34193			0.02521	1.8156			0.02167	2.19592			0.02033	2.46422
		0.02905	1.35389			0.0256	1.82796			0.0228	2.24989			0.02027	2.46048
		0.02895	1.35279			0.02637	1.85132			0.02319	2.2678			0.02124	2.52769
		0.02983	1.36343			0.02618	1.84551			0.02355	2.2845			0.02192	2.57286
		0.03068	1.37397			0.027	1.86965			0.0244	2.32103			0.02217	2.58952
		0.03101	1.37736			0.02752	1.88399			0.02443	2.32246			0.02258	2.61491
		0.03185	1.38593			0.0281	1.89956			0.02497	2.34418			0.02336	2.66328
		0.03271	1.39533			0.02885	1.91916			0.02609	2.38746			0.02338	2.66472
		0.03328	1.4012			0.0297	1.93965			0.02638	2.39845			0.02434	2.72088
		0.03384	1.40654			0.03031	1.95381			0.02689	2.41681			0.02502	2.7585
		0.0344	1.41138			0.0308	1.96426			0.02775	2.4464			0.02557	2.78905
		0.03529	1.41891			0.03127	1.97446			0.02799	2.4539			0.02571	2.79643
		0.03557	1.42141			0.03185	1.98629			0.02803	2.45552			0.02585	2.80365
		0.03682	1.4313			0.03291	2.007			0.02865	2.47489			0.02658	2.84112
		0.03735	1.4353			0.03315	2.01117			0.02929	2.49491			0.02751	2.8868
		0.03761	1.43713			0.03336	2.01484			0.03015	2.51995			0.02788	2.90409
		0.0382	1.44152			0.03456	2.03566			0.03058	2.53216			0.02854	2.93428
		0.03907	1.44741			0.03473	2.03823			0.0317	2.56187			0.02937	2.97107
		0.03999	1.45319			0.03559	2.05141			0.03238	2.57933			0.02978	2.98826
		0.04027	1.45482			0.0362	2.06027			0.03299	2.59445			0.03026	3.00845
		0.04125	1.46046			0.03708	2.07246			0.03412	2.62025			0.03037	3.01286
		0.04146	1.46163			0.03728	2.07514			0.03408	2.61942			0.03062	3.02277
		0.04204	1.46464			0.03793	2.08309			0.03455	2.62944			0.03214	3.07987
		0.04289	1.46918			0.03866	2.09193			0.03498	2.63896			0.03215	3.08025
		0.04378	1.47334			0.03952	2.10127			0.03559	2.6518			0.0329	3.10658
		0.0447	1.47763			0.04012	2.10779			0.03699	2.679			0.03346	3.12555
		0.04531	1.48044			0.04114	2.11763			0.03697	2.67868			0.03379	3.13626
		0.04557	1.48154			0.04131	2.11925			0.03774	2.6925			0.03417	3.14875
		0.04623	1.4842			0.04214	2.12651			0.03892	2.71246			0.03471	3.1659
		0.04709	1.48756			0.04278	2.1317			0.03871	2.70878			0.03567	3.19432
		0.04711	1.48764			0.04336	2.13619			0.03959	2.72357			0.03605	3.20516
		0.04828	1.49204			0.04387	2.13983			0.04003	2.72981			0.0367	3.22312
		0.04887	1.49409			0.04446	2.14393			0.04068	2.73976			0.0371	3.23391
		0.04945	1.49606			0.04535	2.14966			0.04172	2.75391			0.03807	3.25871
		0.05035	1.49898			0.04601	2.15356			0.04229	2.76189			0.03838	3.26638
		0.05129	1.50182			0.04733	2.16055			0.04255	2.76555			0.0387	3.27421
		0.05189	1.50357			0.04764	2.16229			0.04348	2.77725			0.03989	3.30174
		0.0525	1.50529			0.04788	2.16334			0.04377	2.78081			0.04078	3.32097
		0.05307	1.50682			0.04872	2.16729			0.04438	2.78837			0.04134	3.33208
		0.0537	1.50856			0.04994	2.17271			0.04554	2.80132			0.04214	3.34803
		0.05491	1.51155			0.05057	2.17494			0.04618	2.80808			0.04218	3.34883
		0.05523	1.5124			0.0511	2.17724			0.04665	2.81291			0.04345	3.37206
		0.05581	1.51374			0.05149	2.17865			0.04669	2.81329			0.04329	3.36932
		0.05701	1.51644			0.05251	2.18268			0.04825	2.82902			0.0444	3.38854
		0.0576	1.51766			0.05312	2.18508			0.04884	2.83443			0.04487	3.39629
		0.05795	1.51841			0.0534	2.186			0.0492	2.83745			0.04502	3.39886
		0.05879	1.52019			0.05436	2.18917			0.05019	2.84627			0.046	3.41434
		0.05911	1.52079			0.05516	2.19177			0.05079	2.85155			0.04669	3.4245
		0.06006	1.52253			0.05546	2.193			0.05159	2.85802			0.04715	3.43112
		0.06104	1.52434			0.05673	2.19696			0.05166	2.85859			0.04802	3.44332
		0.06158	1.52521			0.05737	2.19907			0.05243	2.86454			0.04853	3.44973
		0.06153	1.52512			0.05799	2.20093			0.0534	2.87187			0.04887	3.45431
		0.06338	1.52812			0.05865	2.20332			0.05398	2.87609			0.04996	3.46745
		0.06335	1.52807			0.05885	2.20388			0.05463	2.88049			0.0506	3.4751
		0.06459	1.52987			0.05973	2.20662			0.05481	2.88173			0.0514	3.48405
		0.0655	1.53113			0.06007	2.20778			0.05588	2.88895			0.05225	3.49309
		0.06613	1.53192			0.06141	2.21191			0.0568	2.89474			0.05253	3.49599
		0.06675	1.5327			0.06221	2.21429			0.05665	2.89386			0.05314	3.50228
		0.06704	1.53307			0.06249	2.21503			0.05789	2.90131			0.05303	3.5011
		0.06792	1.53409			0.06317	2.21702			0.05878	2.90629			0.05494	3.51944
		0.06855	1.53479			0.0644	2.22072			0.05914	2.90831			0.05515	3.52145
		0.06912	1.5354			0.0643	2.2204			0.05995	2.91263			0.05609	3.52966
		0.07004	1.53635			0.06515	2.22301			0.06081	2.91693			0.05659	3.53376
		0.07093	1.53722			0.06574	2.22475			0.06119	2.91877			0.05726	3.53932
		0.0713	1.53756			0.06593	2.22533			0.06215	2.9233			0.05721	3.53894
		0.07214	1.53833			0.0675	2.22983			0.0621	2.92309			0.0586	3.55001
		0.07247	1.53861			0.06789	2.23092			0.06334	2.92833			0.0595	3.55669
		0.07337	1.53938			0.0693	2.23482			0.06435	2.93247			0.05964	3.55777
		0.07367	1.53964			0.06895	2.23385			0.06425	2.93207			0.0601	3.56112
		0.07461	1.54039			0.07054	2.23809			0.06558	2.93687			0.06088	3.5666
		0.07557	1.54114			0.07091	2.23904			0.06644	2.93982			0.06177	3.57272
		0.07583	1.54133			0.07155	2.24061			0.06687	2.94114			0.06231	3.5763
		0.07683	1.54206			0.07208	2.24187			0.06742	2.94295			0.0631	3.58146
		0.07767	1.54265			0.07264	2.24322			0.06755	2.94336			0.06335	3.5831
		0.0786	1.54328			0.07315	2.24433			0.06926	2.94824			0.06497	3.59291
		0.07925	1.5437			0.07413	2.24655			0.06957	2.94907			0.06469	3.59116
		0.07918	1.54366			0.07479	2.24796			0.07048	2.95133			0.06563	3.59672
		0.08073	1.54464			0.07597	2.25029			0.0707	2.95185			0.06659	3.60212
		0.08107	1.54485			0.07597	2.25029			0.07128	2.9532			0.06709	3.60484
		0.082	1.54541			0.07722	2.25256			0.07211	2.95503			0.06792	3.60919
		0.08232	1.54561			0.07785	2.25366			0.07303	2.95686			0.06904	3.6147
		0.0829	1.54592			0.07814	2.25416			0.07382	2.95845			0.06906	3.61481
		0.08377	1.54641			0.0788	2.25521			0.07451	2.9597			0.0696	3.61738
		0.08471	1.54693			0.07991	2.25693			0.07524	2.96101			0.07045	3.62137
		0.08532	1.54722			0.08017	2.25734			0.07541	2.96127			0.07108	3.62418
		0.08566	1.54736			0.08112	2.25884			0.07637	2.96281			0.07225	3.62923
		0.08654	1.54782			0.08176	2.25966			0.07704	2.96384			0.07225	3.62923
		0.08782	1.54845			0.08235	2.26044			0.07727	2.96416			0.07332	3.63352
		0.08804	1.54857			0.08337	2.26175			0.07828	2.96555			0.07408	3.63652
		0.08865	1.54887			0.08342	2.26182			0.07929	2.96684			0.07468	3.63882
		0.08958	1.54927			0.08486	2.26355			0.07973	2.96737			0.07573	3.64269
		0.08988	1.54942			0.08517	2.26388			0.08017	2.96789			0.07624	3.64448
		0.09081	1.54988			0.08611	2.2649			0.08091	2.96874			0.07716	3.64769
		0.09116	1.55003			0.08658	2.26537			0.08218	2.9701			0.07728	3.64813
		0.09212	1.55047			0.0875	2.26627			0.08253	2.97046			0.07804	3.65068
		0.09328	1.55104			0.08774	2.2665			0.08348	2.97139			0.07871	3.65289
		0.09391	1.55136			0.08873	2.26742			0.08385	2.97174			0.07958	3.65571
		0.09417	1.55148			0.08931	2.26791			0.08451	2.97243			0.08035	3.65814
		0.09541	1.55213			0.09022	2.2688			0.08546	2.9734			0.08098	3.66011
		0.09543	1.55214			0.0909	2.26936			0.08598	2.97388			0.08142	3.66144
		0.09635	1.55262			0.09216	2.27059			0.08649	2.97445			0.08155	3.66183
		0.09692	1.55293			0.09227	2.27068			0.08746	2.9753			0.08233	3.6642
		0.09787	1.55344			0.0931	2.27153			0.08831	2.97623			0.08355	3.66778
		0.09874	1.55393			0.09369	2.2722			0.0892	2.97727			0.08436	3.67013
		0.0994	1.5543			0.09465	2.27316			0.08944	2.97762			0.08466	3.671
		0.09994	1.55461			0.09524	2.27388			0.09046	2.97868			0.08529	3.67275
		0.10025	1.55478			0.09608	2.27471			0.09098	2.97941			0.08653	3.6763
		0.10146	1.55547			0.09601	2.27463			0.09221	2.98104			0.08702	3.67767
		0.1019	1.5557			0.09695	2.27579			0.09214	2.98092			0.08805	3.68046
		0.10243	1.55601			0.09767	2.27669			0.09325	2.98258			0.08849	3.68166
		0.10273	1.55616			0.09858	2.2778			0.09397	2.98364			0.08921	3.68364
		0.10394	1.55682			0.09964	2.27919			0.09415	2.98384			0.08969	3.68489
		0.10453	1.55716			0.10046	2.28029			0.09502	2.98517			0.09024	3.68637
		0.10577	1.55781			0.10058	2.28044			0.09564	2.98624			0.09075	3.68768
		0.10582	1.55784			0.10086	2.28084			0.09648	2.98758			0.09198	3.69081
		0.10704	1.55847			0.10209	2.28243			0.09708	2.98859			0.09259	3.69236
		0.1077	1.55882			0.10274	2.28329			0.09809	2.99022			0.09306	3.69353
		0.10796	1.55895			0.10334	2.28408			0.09876	2.99139			0.09423	3.69649
		0.10915	1.55958			0.10388	2.28481			0.09953	2.99268			0.09476	3.69777
		0.10947	1.55975			0.10458	2.28572			0.09979	2.99314			0.09532	3.69916
		0.11004	1.56005			0.10551	2.28693			0.10097	2.99519			0.09617	3.70118
		0.11127	1.56073			0.10663	2.28835			0.10156	2.99623			0.09653	3.70212
		0.11133	1.56077			0.10683	2.2886			0.10147	2.99606			0.09689	3.70297
		0.11228	1.56129			0.10765	2.28959			0.10248	2.99773			0.09774	3.70516
		0.11318	1.56181			0.1082	2.29026			0.10375	3.00007			0.09843	3.70675
		0.11405	1.56233			0.10878	2.29095			0.10348	2.99959			0.09952	3.70955
		0.11462	1.56266			0.10973	2.29209			0.10481	3.0019			0.10014	3.71118
		0.11494	1.56283			0.11005	2.29252			0.10566	3.00323			0.10112	3.71358
		0.1159	1.56345			0.11092	2.29341			0.1062	3.00404			0.10135	3.71421
		0.11683	1.56403			0.11155	2.2942			0.10718	3.00561			0.10197	3.71574
		0.1174	1.56439			0.11219	2.29488			0.1074	3.00601			0.10264	3.71743
		0.11806	1.5648			0.11327	2.29602			0.10819	3.00722			0.10342	3.71936
		0.11861	1.56516			0.11445	2.29735			0.10864	3.00794			0.10435	3.72159
		0.11987	1.56595			0.11459	2.29749			0.10945	3.00914			0.10483	3.72271
		0.12013	1.56611			0.11486	2.29779			0.11014	3.00997			0.10521	3.7236
		0.12042	1.56631			0.11611	2.29916			0.11037	3.01023			0.10628	3.72606
		0.12135	1.56689			0.11608	2.29913			0.11181	3.0123			0.10654	3.72663
		0.12234	1.56752			0.11765	2.3009			0.11221	3.01282			0.10732	3.72836
		0.12293	1.56791			0.11795	2.30123			0.11314	3.01414			0.10834	3.73055
		0.12387	1.56852			0.11861	2.30197			0.11392	3.01522			0.10907	3.73209
		0.12414	1.5687			0.11954	2.303			0.1143	3.01575			0.1093	3.73257
		0.12502	1.56929			0.12083	2.30441			0.11494	3.01668			0.11056	3.73515
		0.12594	1.56991			0.12078	2.30436			0.11598	3.01815			0.1111	3.73615
		0.12597	1.56993			0.12129	2.30491			0.11702	3.01965			0.1117	3.73737
		0.12721	1.5708			0.12184	2.30545			0.11728	3.0201			0.11266	3.73914
		0.12749	1.57101			0.1228	2.30648			0.11733	3.02017			0.11334	3.74046
		0.12871	1.57186			0.12344	2.30716			0.11887	3.02255			0.11377	3.74124
		0.1287	1.57186			0.12384	2.30754			0.1202	3.02439			0.11451	3.74255
		0.13028	1.57301			0.12471	2.30843			0.12004	3.02419			0.11506	3.74347
		0.1305	1.57317			0.12594	2.30968			0.12118	3.02594			0.11574	3.74465
		0.13141	1.57386			0.12657	2.31032			0.12135	3.02618			0.11654	3.74596
		0.13201	1.57432			0.1272	2.311			0.12257	3.02793			0.117	3.74671
		0.13272	1.57487			0.12779	2.31156			0.12253	3.02787			0.11798	3.74826
		0.13329	1.57532			0.1287	2.31249			0.12322	3.02906			0.11873	3.74937
		0.13389	1.57579			0.12922	2.31299			0.12456	3.03098			0.1186	3.74918
		0.1348	1.57653			0.13023	2.31401			0.12459	3.03102			0.11956	3.75058
		0.13539	1.57701			0.13019	2.31396			0.12572	3.0327			0.1208	3.75227
		0.136	1.57749			0.13111	2.31495			0.1264	3.03366			0.12143	3.75309
		0.13695	1.57828			0.13201	2.31583			0.12703	3.03457			0.12155	3.75325
		0.13788	1.57906			0.13233	2.31613			0.12777	3.03554			0.1224	3.75432
		0.13855	1.57959			0.13328	2.31706			0.12841	3.03637			0.12346	3.7556
		0.13878	1.57979			0.13386	2.31762			0.1292	3.03735			0.12435	3.75663
		0.13997	1.58074			0.13447	2.31819			0.12957	3.03779			0.12485	3.7572
		0.14	1.58076			0.13509	2.31879			0.1303	3.03862			0.12554	3.75795
		0.14089	1.58152			0.13589	2.31953			0.13097	3.03936			0.12603	3.75848
		0.14151	1.582			0.13676	2.32032			0.1316	3.04011			0.12704	3.75956
		0.14243	1.58276			0.13709	2.32062			0.13228	3.04084			0.12806	3.76061
		0.14282	1.58307			0.13777	2.3212			0.13313	3.04179			0.12896	3.7615
		0.14398	1.584			0.13898	2.32223			0.13347	3.0421			0.12914	3.76167
		0.14461	1.58448			0.13959	2.32278			0.1348	3.04349			0.13008	3.76259
		0.14488	1.58469			0.13997	2.3231			0.13561	3.04444			0.13014	3.76265
		0.14611	1.58561			0.14053	2.32354			0.1359	3.04476			0.13096	3.76346
		0.14642	1.58584			0.14146	2.32423			0.1364	3.04524			0.13167	3.76418
		0.14708	1.58631			0.14236	2.32484			0.13751	3.04644			0.13227	3.76476
		0.14792	1.5869			0.14287	2.32518			0.13796	3.04702			0.13336	3.76585
		0.14857	1.58735			0.14348	2.32554			0.13863	3.04773			0.13361	3.76607
		0.14912	1.5877			0.14414	2.32597			0.13871	3.04784			0.13499	3.76746
		0.15036	1.58849			0.14515	2.32643			0.13974	3.04893			0.13457	3.76705
		0.15067	1.58869			0.14575	2.32664			0.14081	3.04993			0.13596	3.76853
		0.1509	1.58883			0.1467	2.32709			0.14174	3.05076			0.13676	3.76938
		0.15217	1.58956			0.14736	2.32726			0.14258	3.05144			0.13747	3.77012
		0.15249	1.58975			0.14823	2.32758			0.14288	3.05159			0.13829	3.77101
		0.15346	1.59029			0.14857	2.32773			0.14315	3.05175			0.1385	3.77123
		0.15406	1.59062			0.14939	2.32785			0.14461	3.05254			0.13966	3.77243
		0.15465	1.5909			0.15029	2.32805			0.14547	3.05274			0.14016	3.77293
		0.15581	1.59147			0.1509	2.32815			0.1459	3.05288			0.1407	3.77344
		0.15647	1.59176			0.15154	2.32827			0.14664	3.05307			0.14157	3.7743
		0.15678	1.59192			0.1522	2.32839			0.1476	3.05311			0.14261	3.77528
		0.15774	1.59236			0.15243	2.32843			0.14792	3.05309			0.1429	3.77555
		0.15825	1.59258			0.15332	2.32859			0.14883	3.05299			0.14365	3.77621
		0.1586	1.59269			0.15432	2.32873			0.14993	3.05281			0.14418	3.77662
		0.15982	1.59314			0.15488	2.32881			0.15011	3.05277			0.1457	3.77782
		0.16046	1.59339			0.1558	2.32905			0.15056	3.05268			0.14612	3.77816
		0.16132	1.59362			0.15614	2.32919			0.15135	3.0525			0.14658	3.77839
		0.16165	1.59375			0.15672	2.32934			0.15211	3.05241			0.14754	3.77908
		0.16263	1.59404			0.15738	2.32946			0.15306	3.05226			0.14758	3.77912
		0.16334	1.59422			0.1583	2.3298			0.15384	3.05209			0.1484	3.77954
		0.16386	1.59434			0.15866	2.32991			0.15441	3.05207			0.14992	3.78032
		0.16443	1.59451			0.15984	2.33042			0.15466	3.05209			0.15058	3.78064
		0.16537	1.59471			0.16044	2.33053			0.15527	3.052			0.15034	3.78052
		0.16598	1.59485			0.16138	2.33097			0.15598	3.05219			0.1511	3.7809
		0.16625	1.59492			0.16201	2.33128			0.15656	3.05223			0.15212	3.78133
		0.16751	1.5952			0.16223	2.33138			0.15797	3.05261			0.15264	3.78155
		0.16842	1.59539			0.16326	2.33197			0.15865	3.05277			0.15289	3.78165
		0.1684	1.59539			0.16344	2.33209			0.15889	3.05281			0.15427	3.78215
		0.16967	1.59568			0.16409	2.33251			0.15976	3.05325			0.15465	3.78229
		0.17026	1.59584			0.16503	2.33311			0.16002	3.05331			0.15544	3.78255
		0.17123	1.59603			0.16636	2.334			0.16069	3.05368			0.15649	3.78291
		0.17176	1.5962			0.16686	2.33438			0.16169	3.05418			0.15664	3.78297
		0.17237	1.59631			0.16712	2.33456			0.16254	3.05469			0.15724	3.78315
		0.17297	1.59646			0.16841	2.33552			0.16313	3.05505			0.15858	3.78357
		0.17406	1.59681			0.16845	2.33555			0.16389	3.05554			0.15858	3.78357
		0.17397	1.5968			0.16957	2.33641			0.16507	3.05634			0.15913	3.78376
		0.1755	1.59721			0.17062	2.33721			0.16588	3.05691			0.16098	3.78438
		0.17577	1.59729			0.17111	2.3376			0.16593	3.05695			0.16126	3.78446
		0.17602	1.59735			0.17172	2.33807			0.16691	3.05764			0.16185	3.78466
		0.17728	1.59778			0.17289	2.33902			0.1675	3.05802			0.16296	3.78505
		0.17793	1.598			0.17328	2.33932			0.16828	3.05861			0.16358	3.78524
		0.17883	1.59831			0.17405	2.33993			0.16836	3.05866			0.16433	3.78548
		0.17949	1.59854			0.17405	2.33993			0.16978	3.05967			0.16416	3.78542
		0.17974	1.59863			0.17501	2.34068			0.17002	3.05985			0.16505	3.78568
		0.18035	1.59886			0.17543	2.341			0.17075	3.06032			0.1663	3.78605
		0.1813	1.5992			0.17654	2.34183			0.17152	3.06084			0.16689	3.78621
		0.18248	1.59964			0.17732	2.34237			0.17241	3.06141			0.16751	3.78634
		0.18278	1.59976			0.17774	2.34265			0.17313	3.06185			0.16808	3.78649
		0.18406	1.60024			0.17836	2.34306			0.17313	3.06185			0.16901	3.78674
		0.18404	1.60023			0.1793	2.34368			0.17416	3.06254			0.16928	3.78676
		0.18564	1.60084			0.17972	2.34395			0.17475	3.06292			0.17016	3.78691
		0.18527	1.60071			0.18084	2.34465			0.17547	3.06333			0.17105	3.78717
		0.18646	1.60115			0.18111	2.34478			0.17649	3.06392			0.17141	3.78719
		0.18707	1.60139			0.18215	2.34522			0.17685	3.06412			0.17206	3.78731
		0.1874	1.60151			0.18278	2.34554			0.17788	3.06487			0.17334	3.78766
		0.18802	1.60176			0.18333	2.3457			0.17853	3.06529			0.17352	3.7877
		0.18919	1.60218			0.18403	2.34595			0.17925	3.06573			0.17466	3.78795
		0.18984	1.6024			0.18482	2.34616			0.17988	3.06616			0.17522	3.78805
		0.1904	1.6026			0.18545	2.34626			0.18087	3.06681			0.17596	3.78826
		0.19134	1.60289			0.18636	2.34637			0.18116	3.067			0.17624	3.78833
		0.1916	1.60297			0.18705	2.34643			0.18211	3.06761			0.17729	3.78864
		0.19222	1.60316			0.18761	2.34649			0.18246	3.06782			0.17807	3.78889
		0.19349	1.6035			0.18854	2.34643			0.18344	3.06837			0.17872	3.78911
		0.19418	1.60368			0.1886	2.34642			0.18475	3.069			0.17935	3.78933
		0.19482	1.60382			0.19012	2.34634			0.18465	3.06898			0.18001	3.7896
		0.19536	1.60394			0.1897	2.34638			0.1854	3.06923			0.18039	3.78972
		0.19631	1.60414			0.19105	2.34622			0.18646	3.06962			0.18142	3.7901
		0.19627	1.60413			0.19182	2.34611			0.18685	3.06979			0.18197	3.79029
		0.1972	1.60431			0.19246	2.34601			0.1878	3.07			0.18294	3.79057
		0.19845	1.6045			0.19345	2.34579			0.18816	3.07014			0.18334	3.79066
		0.19874	1.60453			0.19414	2.34563			0.18927	3.0702			0.18397	3.79083
		0.19966	1.60463			0.19496	2.34542			0.18913	3.07021			0.18526	3.7911
		0.20029	1.60467			0.1952	2.34539			0.19042	3.07018			0.18583	3.79112
		0.20115	1.60472			0.19593	2.34518			0.19106	3.07015			0.18656	3.79124
		0.20212	1.60475			0.19655	2.34502			0.19159	3.0701			0.1874	3.79123
		0.20237	1.60475			0.1974	2.34484			0.19215	3.07002			0.18755	3.79121
		0.20302	1.60475			0.19809	2.34461			0.19318	3.06973			0.18859	3.79114
		0.20363	1.60473			0.19897	2.34435			0.19396	3.06948			0.18896	3.79109
		0.20433	1.60471			0.19983	2.34408			0.19455	3.06924			0.18947	3.79096
		0.20517	1.60467			0.2005	2.34387			0.19551	3.06884			0.19053	3.79067
		0.20576	1.60463			0.20091	2.34374			0.19573	3.06875			0.19116	3.79048
		0.20666	1.60458			0.20174	2.3435			0.19765	3.06781			0.1918	3.7902
		0.20725	1.60454			0.20234	2.34332			0.19724	3.06802			0.19257	3.78986
		0.20787	1.60451			0.20304	2.3431			0.19792	3.06767			0.19324	3.78956
		0.20886	1.60445			0.20371	2.34289			0.19856	3.06734			0.19404	3.78913
		0.20949	1.6044			0.20431	2.34269			0.19952	3.06686			0.19491	3.78866
		0.20983	1.60439			0.20491	2.34249			0.20058	3.0663			0.19587	3.78812
		0.21039	1.60438			0.20608	2.34207			0.20015	3.06653			0.19643	3.78778
		0.21127	1.60438			0.20597	2.34211			0.20125	3.06595			0.19688	3.78751
		0.2122	1.60435			0.20784	2.3414			0.20298	3.06494			0.19734	3.78723
		0.21278	1.60435			0.20822	2.34125			0.20307	3.06489			0.19833	3.78663
		0.21372	1.60433			0.20843	2.34117			0.20399	3.06437			0.19861	3.78645
		0.21467	1.60438			0.20904	2.34092			0.20449	3.0641			0.20006	3.78553
		0.21534	1.6044			0.21008	2.34049			0.20551	3.06352			0.20033	3.78535
		0.21596	1.60442			0.21038	2.34035			0.20553	3.06351			0.20144	3.78464
		0.21685	1.60444			0.211	2.34008			0.20647	3.06299			0.20177	3.7844
		0.21742	1.60446			0.21195	2.33965			0.2071	3.06262			0.20202	3.78422
		0.21804	1.60449			0.2128	2.33925			0.20774	3.06229			0.20295	3.78356
		0.21869	1.6045			0.21363	2.33886			0.20847	3.06194			0.20405	3.78273
		0.21902	1.60452			0.21395	2.33871			0.2092	3.0615			0.20467	3.78226
		0.21987	1.60453			0.21497	2.33823			0.21024	3.0609			0.20453	3.78236
		0.22053	1.60454			0.21517	2.33813			0.2108	3.06054			0.20608	3.78109
		0.2214	1.60453			0.21615	2.33769			0.21092	3.06044			0.20637	3.78084
		0.22205	1.6045			0.21718	2.33722			0.21228	3.05963			0.20736	3.77997
		0.22232	1.60448			0.21746	2.33709			0.21314	3.05907			0.20843	3.77901
		0.22352	1.60438			0.21808	2.33681			0.21348	3.05879			0.20896	3.77853
		0.22384	1.60434			0.21938	2.3362			0.21366	3.05869			0.20991	3.77771
		0.22487	1.60418			0.22022	2.3358			0.21496	3.05771			0.20992	3.7777
		0.22544	1.60408			0.22019	2.33581			0.21581	3.05704			0.21076	3.77692
		0.2264	1.60388			0.22177	2.33499			0.21614	3.05678			0.21161	3.77626
		0.22694	1.60377			0.22209	2.33481			0.2167	3.05632			0.21298	3.77515
		0.22786	1.60355			0.22201	2.33486			0.21747	3.0557			0.21292	3.77518
		0.22819	1.60346			0.22391	2.33368			0.21849	3.05484			0.21346	3.77478
		0.22879	1.60331			0.22396	2.33364			0.21887	3.05449			0.21424	3.77428
		0.22971	1.60305			0.22509	2.33283			0.21998	3.05358			0.21505	3.77381
		0.23064	1.60276			0.22579	2.3323			0.22044	3.05313			0.21597	3.77331
		0.23091	1.60269			0.22607	2.33205			0.22127	3.05242			0.21589	3.77337
		0.23182	1.6024			0.22696	2.33128			0.22148	3.05218			0.21701	3.77277
		0.23219	1.60225			0.22789	2.3304			0.22259	3.05116			0.21757	3.77244
		0.23304	1.60197			0.22819	2.3301			0.22303	3.05071			0.21879	3.77196
		0.23395	1.60157			0.22884	2.32943			0.22436	3.04935			0.21926	3.77172
		0.23426	1.60145			0.22936	2.32886			0.22508	3.04857			0.21997	3.77141
		0.23528	1.60104			0.23028	2.32778			0.22586	3.04779			0.22105	3.77093
		0.23588	1.60076			0.23097	2.32699			0.22648	3.04716			0.22118	3.77089
		0.23678	1.60033			0.2319	2.32583			0.22665	3.04697			0.22191	3.77058
		0.23769	1.59984			0.233	2.32453			0.22732	3.04626			0.22308	3.77011
		0.23797	1.59967			0.23297	2.32457			0.22826	3.04528			0.22338	3.76996
		0.2386	1.59931			0.23378	2.32358			0.22929	3.04418			0.22452	3.76944
		0.23956	1.59871			0.23461	2.32255			0.2293	3.04418			0.22522	3.76912
		0.23989	1.59853			0.23524	2.32177			0.23049	3.04289			0.22592	3.76879
		0.24083	1.59791			0.23592	2.32094			0.23125	3.04205			0.22598	3.76876
		0.24145	1.59751			0.23711	2.31952			0.23219	3.04101			0.22712	3.76822
		0.24264	1.59666			0.23742	2.31914			0.23253	3.04065			0.22806	3.76777
		0.24355	1.59599			0.23816	2.31827			0.23282	3.04034			0.22847	3.76756
		0.24353	1.596			0.23875	2.31759			0.23345	3.03963			0.22944	3.76704
		0.24385	1.59576			0.24035	2.31574			0.23458	3.03836			0.22986	3.76685
		0.24479	1.59502			0.2403	2.31579			0.23543	3.03739			0.23025	3.76666
		0.24575	1.59424			0.24059	2.31546			0.23574	3.03702			0.2314	3.76599
		0.24637	1.59375			0.24141	2.31451			0.23644	3.03621			0.23237	3.76539
		0.24699	1.59324			0.24205	2.31377			0.23811	3.03426			0.23302	3.76501
		0.24787	1.59253			0.24324	2.31242			0.23866	3.03363			0.23344	3.76468
		0.24817	1.59229			0.24393	2.31164			0.23919	3.033			0.23377	3.76441
		0.24911	1.5915			0.24422	2.31133			0.23904	3.03318			0.23454	3.76395
		0.25007	1.59076			0.24527	2.31015			0.24013	3.03193			0.23533	3.76324
		0.25094	1.59009			0.24622	2.30913			0.24155	3.03038			0.23608	3.76264
		0.25163	1.58959			0.24691	2.30832			0.24172	3.0302			0.23696	3.7618
		0.25217	1.58921			0.24712	2.30809			0.2427	3.02915			0.23765	3.7612
		0.25284	1.58877			0.248	2.30708			0.24283	3.02903			0.23835	3.76046
		0.2531	1.58862			0.24893	2.30608			0.24388	3.02798			0.23913	3.75974
		0.254	1.58805			0.24903	2.30599			0.24463	3.02725			0.2394	3.75948
		0.25492	1.58753			0.24987	2.30507			0.24531	3.02662			0.24047	3.75839
		0.25616	1.58685			0.25081	2.30418			0.24572	3.02628			0.24106	3.75779
		0.25619	1.58684			0.25107	2.30388			0.24646	3.02565			0.24188	3.75693
		0.25746	1.58632			0.25201	2.30291			0.24736	3.02498			0.24248	3.75632
		0.25777	1.58618			0.25297	2.30208			0.24832	3.02431			0.24324	3.75552
		0.25865	1.58586			0.25376	2.3013			0.24928	3.02368			0.24377	3.75498
		0.2596	1.58553			0.25424	2.30088			0.24983	3.0233			0.24512	3.75358
		0.2596	1.58553			0.25512	2.30012			0.25007	3.02317			0.24538	3.7533
		0.26085	1.58521			0.25594	2.29942			0.25075	3.02277			0.24608	3.75256
		0.26146	1.58512			0.25656	2.29894			0.25223	3.02204			0.24688	3.7517
		0.26177	1.58505			0.25684	2.29871			0.25224	3.02203			0.24726	3.75128
		0.26264	1.5849			0.25783	2.29796			0.25339	3.02147			0.24813	3.75033
		0.26332	1.58482			0.2584	2.29755			0.25416	3.02114			0.24883	3.74957
		0.26415	1.5847			0.25962	2.29671			0.25423	3.02111			0.24934	3.74898
		0.26478	1.58464			0.2603	2.29627			0.25483	3.02086			0.25039	3.74776
		0.2657	1.58454			0.26076	2.29597			0.2557	3.02049			0.25109	3.74697
		0.2664	1.58448			0.26128	2.29565			0.25653	3.02014			0.25149	3.74653
		0.26636	1.58449			0.26184	2.29529			0.25731	3.01975			0.25207	3.74581
		0.26725	1.5844			0.26269	2.29477			0.25763	3.01965			0.25302	3.74469
		0.26818	1.58432			0.26311	2.29451			0.25854	3.01918			0.25382	3.74366
		0.26938	1.58423			0.26407	2.29392			0.25913	3.01899			0.25411	3.74331
		0.26969	1.58421			0.26539	2.29313			0.26048	3.01823			0.25482	3.74245
		0.27003	1.58419			0.26558	2.29304			0.26101	3.01791			0.25553	3.74158
		0.27097	1.58413			0.26584	2.29289			0.26156	3.0176			0.25619	3.74079
		0.27158	1.5841			0.26743	2.29202			0.26181	3.01741			0.25749	3.73919
		0.27246	1.58405			0.26773	2.2918			0.26255	3.0169			0.2584	3.7381
		0.27305	1.58401			0.26835	2.29137			0.26351	3.01621			0.25889	3.73752
		0.27369	1.58397			0.26933	2.29081			0.26435	3.01549			0.25954	3.73675
		0.27488	1.58393			0.26983	2.2905			0.26501	3.01488			0.25988	3.73633
		0.27521	1.58391			0.27016	2.29027			0.26588	3.01409			0.2607	3.73535
		0.27612	1.58389			0.27111	2.28965			0.26593	3.01405			0.26166	3.73417
		0.27711	1.58385			0.27205	2.28906			0.26671	3.01327			0.26216	3.73353
		0.27736	1.58382			0.27295	2.28849			0.2674	3.01253			0.26274	3.73289
		0.27799	1.58378			0.27385	2.28792			0.2679	3.01202			0.26341	3.732
		0.27857	1.58372			0.27458	2.28746			0.269	3.01086			0.26476	3.73032
		0.27948	1.58365			0.27477	2.28732			0.27003	3.00982			0.26507	3.72986
		0.28014	1.5836			0.27547	2.28692			0.27044	3.00938			0.26591	3.72886
		0.28109	1.58353			0.27579	2.28675			0.27118	3.00863			0.26652	3.72805
		0.28135	1.58348			0.27652	2.28631			0.27119	3.00863			0.26739	3.72695
		0.28232	1.58334			0.27754	2.28572			0.27243	3.00749			0.26748	3.72686
		0.28352	1.58316			0.2782	2.28534			0.27368	3.00631			0.2684	3.72568
		0.2835	1.58316			0.27888	2.28495			0.27391	3.0061			0.26892	3.72499
		0.28384	1.5831			0.27972	2.28463			0.27461	3.00548			0.2699	3.72377
		0.28502	1.58289			0.28038	2.28427			0.27593	3.00435			0.27082	3.72267
		0.28565	1.58276			0.28197	2.28358			0.27654	3.00382			0.27117	3.72225
		0.2863	1.5826			0.28192	2.28359			0.27698	3.00344			0.27226	3.72103
		0.28724	1.58234			0.28253	2.28335			0.27761	3.00289			0.27248	3.72077
		0.28816	1.58207			0.28287	2.28323			0.27892	3.00173			0.27386	3.71925
		0.28815	1.58207			0.28367	2.28292			0.27881	3.00183			0.27438	3.71877
		0.28904	1.58179			0.28431	2.28269			0.27955	3.0012			0.27516	3.71804
		0.28998	1.58147			0.28496	2.28243			0.28014	3.00073			0.27561	3.71759
		0.2906	1.58123			0.28624	2.28195			0.28128	2.99972			0.27591	3.71734
		0.29125	1.58101			0.28673	2.28178			0.28128	2.99972			0.27714	3.7164
		0.29239	1.58056			0.28767	2.28142			0.28234	2.99879			0.27737	3.71616
		0.29277	1.58042			0.28838	2.2811			0.28339	2.99781			0.27795	3.71568
		0.29366	1.58006			0.28868	2.28099			0.2838	2.99747			0.27947	3.71465
		0.29371	1.58004			0.28963	2.28057			0.28439	2.99703			0.28047	3.71411
		0.29485	1.57956			0.29031	2.28025			0.28503	2.99653			0.28057	3.71404
		0.29548	1.57929			0.29053	2.28015			0.28598	2.99567			0.28113	3.71373
		0.29641	1.57889			0.29143	2.27976			0.28675	2.99499			0.28213	3.71318
		0.2974	1.57846			0.29203	2.27945			0.2876	2.99432			0.28264	3.71303
		0.29766	1.57834			0.2924	2.2793			0.28812	2.99388			0.28348	3.71263
		0.29852	1.57795			0.2938	2.27863			0.28893	2.99322			0.28436	3.71224
		0.29889	1.57779			0.2941	2.2785			0.2898	2.99252			0.28505	3.71203
		0.29977	1.57739			0.29511	2.27803			0.29028	2.99213			0.2852	3.71195
		0.30041	1.5771			0.29605	2.27762			0.29072	2.99178			0.28577	3.71169
		0.30167	1.57651			0.29573	2.27776			0.29128	2.99135			0.28698	3.7115
		0.30168	1.5765			0.29728	2.27711			0.29278	2.99021			0.28788	3.71124
		0.30259	1.57608			0.2978	2.27691			0.29301	2.99003			0.28838	3.71117
		0.30352	1.57566			0.29844	2.27666			0.29394	2.98935			0.2886	3.71112
		0.30412	1.57538			0.2991	2.27642			0.29467	2.98888			0.28965	3.71105
		0.30509	1.57491			0.30008	2.27607			0.29555	2.98826			0.29047	3.71094
		0.30532	1.5748			0.30053	2.27591			0.29625	2.98784			0.29088	3.71092
		0.30624	1.57436			0.30115	2.27568			0.29649	2.98762			0.29205	3.71086
		0.30682	1.57408			0.3019	2.27542			0.29721	2.98703			0.29222	3.71086
		0.30759	1.5737			0.30348	2.27484			0.29809	2.98645			0.29289	3.71085
		0.30904	1.57297			0.30341	2.27486			0.2984	2.98625			0.29335	3.71077
		0.30905	1.57296			0.30412	2.2746			0.29948	2.98544			0.29413	3.71072
		0.30965	1.57265			0.30459	2.27442			0.30038	2.98463			0.29514	3.71052
		0.31025	1.57233			0.30524	2.27416			0.30064	2.98445			0.2959	3.71039
		0.31059	1.57215			0.30624	2.27376			0.30127	2.98391			0.29649	3.71035
		0.31156	1.57164			0.30729	2.27332			0.30259	2.98282			0.29717	3.71019
		0.31274	1.57101			0.30746	2.27324			0.3029	2.98257			0.29828	3.70969
		0.31337	1.57066			0.30833	2.27286			0.30387	2.98176			0.29872	3.70951
		0.31362	1.57053			0.30933	2.27241			0.3042	2.98149			0.29939	3.70935
		0.31454	1.57002			0.3099	2.27215			0.30482	2.98097			0.30051	3.70867
		0.3152	1.56965			0.31053	2.27186			0.30556	2.98033			0.30082	3.70855
		0.3158	1.56931			0.31146	2.27143			0.3064	2.97961			0.302	3.70784
		0.31672	1.56881			0.31198	2.27119			0.30699	2.9791			0.30237	3.7075
		0.31767	1.56828			0.31262	2.27092			0.30747	2.97868			0.30243	3.70745
		0.31834	1.56791			0.31362	2.27049			0.30899	2.97733			0.30325	3.70685
		0.31927	1.56742			0.31364	2.27048			0.30962	2.97677			0.30406	3.7061
		0.31953	1.56727			0.31505	2.2699			0.30972	2.97669			0.3055	3.70488
		0.32009	1.56698			0.31533	2.26981			0.31079	2.97575			0.30591	3.70446
		0.32101	1.56651			0.31606	2.2695			0.31188	2.97483			0.30602	3.70437
		0.32166	1.56617			0.31658	2.26934			0.31151	2.97515			0.3076	3.7027
		0.32234	1.56584			0.31727	2.26913			0.31273	2.9742			0.30789	3.70235
		0.32318	1.56543			0.3185	2.26878			0.31317	2.97383			0.30846	3.70174
		0.32353	1.56527			0.31901	2.26868			0.31355	2.97351			0.30924	3.70082
		0.32409	1.56501			0.31965	2.26848			0.31549	2.97227			0.31018	3.69965
		0.32508	1.56457			0.32063	2.26823			0.31537	2.97235			0.31037	3.6994
		0.32596	1.56419			0.32099	2.26817			0.31631	2.9717			0.31159	3.69782
		0.32627	1.56407			0.3212	2.26812			0.31692	2.97136			0.31231	3.69685
		0.32687	1.56382			0.32238	2.26792			0.31753	2.97092			0.31252	3.69659
		0.32784	1.56345			0.32345	2.26775			0.31787	2.97065			0.31365	3.69498
		0.32878	1.5631			0.32369	2.26771			0.31922	2.96998			0.31421	3.69418
		0.32872	1.56312			0.32469	2.26756			0.32011	2.96947			0.31504	3.693
		0.32996	1.56269			0.32566	2.2674			0.32063	2.96917			0.3156	3.69228
		0.33054	1.56251			0.32585	2.26738			0.32071	2.96912			0.31633	3.69131
		0.33149	1.56221			0.32619	2.26731			0.32204	2.96834			0.31693	3.69043
		0.33243	1.56192			0.32712	2.26712			0.32238	2.96814			0.31816	3.68879
		0.33308	1.56173			0.3281	2.26684			0.32313	2.96769			0.31866	3.68809
		0.33333	1.56166			0.32856	2.26674			0.32387	2.96723			0.31934	3.68719
		0.33429	1.5614			0.32918	2.26651			0.32489	2.96655			0.32036	3.68595
		0.33427	1.5614			0.32989	2.2663			0.32517	2.96638			0.32028	3.68604
		0.33587	1.56098			0.33108	2.26583			0.32615	2.96569			0.32139	3.68469
		0.3361	1.56092			0.33176	2.26558			0.32628	2.96558			0.32233	3.68349
		0.33733	1.56062			0.33203	2.26543			0.32731	2.96487			0.32254	3.68323
		0.33761	1.56055			0.33289	2.26503			0.32844	2.96386			0.3233	3.68232
		0.33832	1.56038			0.3338	2.26456			0.32957	2.96294			0.32409	3.68139
		0.3389	1.56024			0.33445	2.26421			0.3297	2.96279			0.32502	3.6803
		0.33981	1.56002			0.33546	2.26367			0.3306	2.96194			0.32522	3.68007
		0.3404	1.55988			0.33563	2.26357			0.33089	2.9616			0.32664	3.67841
		0.34131	1.55967			0.33687	2.26288			0.33151	2.96105			0.32683	3.67818
		0.34164	1.5596			0.33728	2.26265			0.33263	2.95993			0.32729	3.67766
		0.3423	1.55945			0.33787	2.26231			0.33323	2.95923			0.32839	3.67635
		0.3432	1.55926			0.33878	2.26183			0.33313	2.95935			0.32898	3.67564
		0.34384	1.55912			0.33909	2.26166			0.33407	2.95827			0.3295	3.67501
		0.3447	1.55895			0.34021	2.26109			0.3357	2.95651			0.33072	3.67353
		0.34559	1.55876			0.34088	2.26076			0.33622	2.95593			0.3313	3.67282
		0.34625	1.55863			0.34151	2.26046			0.33658	2.95553			0.33168	3.67233
		0.34683	1.55851			0.34252	2.26001			0.33742	2.95459			0.33193	3.67203
		0.34774	1.55832			0.34273	2.25991			0.33796	2.95399			0.33358	3.67002
		0.3484	1.55819			0.34364	2.2595			0.33859	2.95328			0.33417	3.66929
		0.34908	1.55806			0.34408	2.25931			0.33906	2.95279			0.33512	3.66817
		0.34967	1.55795			0.34467	2.25905			0.33962	2.95217			0.33566	3.66752
		0.34993	1.5579			0.34559	2.25863			0.34142	2.95018			0.33636	3.66669
		0.35174	1.55755			0.34618	2.25837			0.34176	2.9498			0.33663	3.66639
		0.35143	1.55761			0.34671	2.25812			0.34195	2.94957			0.33817	3.66447
		0.3524	1.55743			0.34769	2.25764			0.3434	2.94782			0.33785	3.66486
		0.35274	1.55737			0.349	2.25698			0.34409	2.947			0.33948	3.66289
		0.35328	1.55727			0.34872	2.25712			0.34461	2.94636			0.34025	3.66198
		0.35425	1.55709			0.34984	2.25653			0.34502	2.94584			0.34034	3.66187
		0.35512	1.55691			0.35043	2.25621			0.34595	2.94463			0.34099	3.66106
		0.35642	1.55663			0.35112	2.25582			0.3465	2.94392			0.34095	3.66111
		0.3567	1.55657			0.35166	2.25552			0.34743	2.94267			0.34179	3.66007
		0.3576	1.55636			0.35297	2.25475			0.34808	2.94179			0.34335	3.65814
		0.35819	1.5562			0.35334	2.25453			0.34872	2.94092			0.34388	3.65747
		0.35855	1.5561			0.35454	2.25381			0.34938	2.94002			0.34443	3.65678
		0.3592	1.55591			0.35453	2.25381			0.35007	2.93909			0.34532	3.65566
		0.36009	1.55564			0.35507	2.25349			0.35069	2.93824			0.34602	3.65478
		0.36072	1.55544			0.35567	2.25312			0.35099	2.93784			0.34677	3.65381
		0.3619	1.55501			0.35681	2.25246			0.35211	2.93639			0.34806	3.65217
		0.36194	1.555			0.35718	2.25225			0.35239	2.93604			0.3481	3.65211
		0.36288	1.55463			0.35886	2.25133			0.35332	2.9349			0.34842	3.65168
		0.36407	1.55412			0.35879	2.25137			0.35428	2.93376			0.34957	3.65019
		0.36406	1.55412			0.35966	2.25091			0.35458	2.93344			0.35058	3.64888
		0.36498	1.5537			0.36031	2.25058			0.35575	2.93219			0.35047	3.64902
		0.36586	1.5533			0.36056	2.25046			0.35599	2.93198			0.35165	3.64745
		0.36686	1.55279			0.36157	2.24998			0.35755	2.9306			0.3522	3.6467
		0.36711	1.55264			0.36189	2.24984			0.3575	2.93063			0.35312	3.64548
		0.36804	1.55213			0.36316	2.24928			0.35802	2.9302			0.35341	3.6451
		0.36803	1.55214			0.36333	2.24921			0.35969	2.92906			0.35395	3.64435
		0.3691	1.55154			0.36425	2.24884			0.35991	2.92894			0.35494	3.64297
		0.36988	1.55107			0.36497	2.24856			0.3607	2.92858			0.35569	3.64186
		0.3705	1.55075			0.36584	2.24826			0.36109	2.92833			0.3572	3.63975
		0.37145	1.55024			0.36618	2.24814			0.36208	2.92791			0.35739	3.63947
		0.37173	1.55008			0.36739	2.24773			0.36302	2.92745			0.35734	3.63956
		0.37235	1.54973			0.36761	2.24766			0.36364	2.92721			0.35886	3.63742
		0.37361	1.54907			0.3689	2.24726			0.3643	2.92694			0.35855	3.63785
		0.37396	1.54889			0.36993	2.24696			0.36485	2.92675			0.35984	3.63607
		0.3752	1.54828			0.37031	2.24685			0.36637	2.92612			0.36083	3.63475
		0.37517	1.5483			0.37012	2.2469			0.36621	2.92619			0.36164	3.63368
		0.37635	1.54775			0.37199	2.24637			0.36728	2.92573			0.36199	3.63323
		0.37698	1.54748			0.37242	2.24626			0.36742	2.92567			0.36295	3.63202
		0.37787	1.5471			0.37264	2.2462			0.36884	2.92488			0.36321	3.63168
		0.37818	1.54697			0.37387	2.24584			0.36968	2.92444			0.36405	3.63066
		0.37915	1.54659			0.37448	2.24569			0.37006	2.92424			0.36547	3.62897
		0.37982	1.54632			0.37504	2.24552			0.37022	2.92414			0.3655	3.62893
		0.38043	1.54608			0.37567	2.24535			0.37141	2.92334			0.36628	3.62806
		0.38132	1.54577			0.3763	2.24518			0.37218	2.92279			0.36702	3.62725
		0.38159	1.54565			0.37698	2.24498			0.37271	2.92242			0.3678	3.6265
		0.38252	1.54532			0.37776	2.24484			0.37265	2.92245			0.36871	3.62548
		0.38317	1.5451			0.37809	2.24473			0.37406	2.92146			0.3696	3.6246
		0.38382	1.54489			0.37972	2.24438			0.37457	2.92112			0.37017	3.62401
		0.385	1.54454			0.38032	2.24423			0.37533	2.92061			0.37059	3.6236
		0.38533	1.54445			0.38062	2.24418			0.37643	2.91994			0.37131	3.62291
		0.38622	1.54415			0.38092	2.2441			0.37696	2.91968			0.37187	3.62239
		0.38719	1.54387			0.38181	2.24392			0.3775	2.91939			0.37278	3.6215
		0.38747	1.54379			0.38309	2.24365			0.37794	2.91917			0.37374	3.6206
		0.38836	1.54355			0.38367	2.24354			0.37886	2.91878			0.37429	3.62004
		0.38866	1.54346			0.38377	2.24352			0.37949	2.91853			0.37515	3.6192
		0.38999	1.54307			0.38517	2.24326			0.38043	2.91818			0.37607	3.61827
		0.39055	1.54291			0.38547	2.2432			0.38108	2.91795			0.37651	3.61783
		0.39148	1.54266			0.38615	2.24308			0.38187	2.91769			0.37655	3.61779
		0.39172	1.54259			0.38735	2.24287			0.38248	2.91749			0.37753	3.61673
		0.39233	1.54244			0.38768	2.24281			0.38305	2.9173			0.37863	3.6155
		0.39326	1.54222			0.38899	2.24256			0.38374	2.91708			0.37904	3.61504
		0.39391	1.54208			0.38913	2.24253			0.38451	2.91682			0.38011	3.61379
		0.3948	1.5419			0.38979	2.24236			0.38502	2.91666			0.38055	3.61327
		0.39575	1.54171			0.39037	2.24222			0.38618	2.91622			0.38128	3.6124
		0.39573	1.54171			0.39145	2.24196			0.3869	2.91598			0.38239	3.61107
		0.3963	1.54161			0.39161	2.24192			0.38792	2.91555			0.3825	3.61094
		0.39733	1.54145			0.39226	2.24174			0.38835	2.91538			0.38332	3.60992
		0.39815	1.54135			0.39385	2.24125			0.38893	2.91511			0.38403	3.60905
		0.39904	1.54124			0.3941	2.24117			0.38991	2.91463			0.38426	3.60877
		0.39904	1.54124			0.39441	2.24106			0.39079	2.91411			0.38515	3.60765
		0.40032	1.54109			0.39567	2.24056			0.39058	2.91423			0.38627	3.60616
		0.40034	1.54109			0.39594	2.24044			0.39149	2.91368			0.38749	3.60457
		0.40067	1.54106			0.39665	2.24012			0.39231	2.91308			0.38761	3.60439
		0.40222	1.54088			0.39821	2.23931			0.39282	2.91269			0.38803	3.60384
		0.40279	1.54083			0.39846	2.23916			0.39369	2.91196			0.38868	3.60297
		0.40308	1.54078			0.39866	2.23904			0.39397	2.9117			0.38947	3.60185
		0.40435	1.54065			0.39959	2.23846			0.39482	2.91091			0.39067	3.60023
		0.40532	1.54053			0.4006	2.23776			0.39617	2.90953			0.39124	3.59934
		0.40568	1.54047			0.40119	2.23733			0.39634	2.90934			0.39203	3.59823
		0.40589	1.54045			0.40214	2.2366			0.39752	2.90803			0.39275	3.59703
		0.40678	1.54032			0.40247	2.23631			0.39786	2.90763			0.39292	3.59673
		0.40773	1.54019			0.40331	2.23558			0.3986	2.90676			0.39378	3.59541
		0.40831	1.5401			0.40399	2.23497			0.399	2.90629			0.39468	3.59387
		0.40922	1.53994			0.40457	2.23447			0.40038	2.90459			0.39568	3.59223
		0.41016	1.53978			0.40528	2.23372			0.40034	2.90464			0.39606	3.59157
		0.41083	1.53966			0.40614	2.23284			0.4017	2.90311			0.39718	3.58957
		0.41082	1.53966			0.40642	2.23258			0.40213	2.9026			0.39729	3.58939
		0.41203	1.53944			0.40771	2.23115			0.40213	2.9026			0.39818	3.58778
		0.41292	1.53927			0.40828	2.23052			0.40355	2.901			0.3991	3.58616
		0.41322	1.53924			0.40865	2.2301			0.40478	2.89968			0.39943	3.58554
		0.41417	1.53909			0.40957	2.22899			0.40459	2.89989			0.40086	3.58292
		0.41482	1.53899			0.41005	2.2284			0.40599	2.89842			0.40035	3.58381
		0.416	1.53884			0.41101	2.22719			0.40638	2.898			0.40202	3.58072
		0.41641	1.53881			0.41141	2.22669			0.40739	2.89694			0.40192	3.58088
		0.41695	1.53878			0.41213	2.22578			0.40781	2.89646			0.40374	3.57761
		0.41757	1.53872			0.41282	2.22488			0.40844	2.89576			0.40432	3.57651
		0.41813	1.53872			0.41348	2.22401			0.40911	2.89501			0.40484	3.57562
		0.41902	1.5387			0.41416	2.22315			0.41029	2.89365			0.40507	3.57524
		0.41932	1.53868			0.41507	2.22198			0.41042	2.89349			0.40575	3.57395
		0.42056	1.53873			0.41581	2.22104			0.41116	2.89261			0.40652	3.57262
		0.42119	1.53881			0.41615	2.22062			0.41234	2.89117			0.40694	3.57194
		0.42151	1.53883			0.41688	2.2197			0.41242	2.89107			0.40837	3.56934
		0.42244	1.53894			0.41784	2.2185			0.41268	2.89078			0.40885	3.56846
		0.42365	1.5391			0.41823	2.21804			0.41401	2.88911			0.40961	3.56713
		0.42397	1.53914			0.41919	2.21696			0.41518	2.88759			0.4104	3.56571
		0.42461	1.53925			0.41936	2.21678			0.41544	2.88724			0.4106	3.56534
		0.42584	1.53946			0.4203	2.21564			0.41607	2.88648			0.41162	3.56347
		0.42586	1.53947			0.4216	2.2141			0.41677	2.88549			0.41241	3.56195
		0.42708	1.53968			0.42224	2.21345			0.41811	2.88361			0.41325	3.56035
		0.42733	1.53973			0.42292	2.21277			0.41879	2.88272			0.41403	3.55881
		0.42804	1.53986			0.42363	2.21195			0.41852	2.8831			0.41457	3.55778
		0.42856	1.53994			0.42403	2.21156			0.41982	2.88116			0.41533	3.55622
		0.42947	1.54009			0.42528	2.21031			0.42084	2.87962			0.41607	3.55465
		0.43008	1.54018			0.4263	2.20938			0.4216	2.87844			0.41686	3.55297
		0.43143	1.54031			0.42665	2.20905			0.4218	2.87812			0.41733	3.552
		0.43164	1.54033			0.42682	2.20889			0.42259	2.87685			0.41803	3.55043
		0.43252	1.54037			0.42742	2.20832			0.42332	2.87569			0.41883	3.54863
		0.43318	1.54039			0.42875	2.20707			0.42382	2.87488			0.41903	3.54817
		0.43348	1.54041			0.42904	2.20683			0.42449	2.87378			0.41998	3.54596
		0.43438	1.54039			0.42995	2.20608			0.42528	2.87251			0.42099	3.54363
		0.43529	1.54037			0.43064	2.20544			0.42659	2.87033			0.42163	3.54209
		0.43595	1.54033			0.43142	2.20479			0.42672	2.8701			0.42243	3.54019
		0.4363	1.54032			0.43208	2.2042			0.42748	2.86884			0.42345	3.53756
		0.43716	1.54026			0.43305	2.20338			0.42781	2.86824			0.42342	3.53764
		0.43805	1.54018			0.43354	2.20296			0.42859	2.86697			0.42456	3.5347
		0.43809	1.54017			0.43414	2.20244			0.42964	2.86509			0.4251	3.53329
		0.43895	1.54009			0.43473	2.20193			0.43039	2.86386			0.42543	3.53245
		0.44018	1.53994			0.43578	2.20101			0.43084	2.86313			0.42652	3.52957
		0.4408	1.53984			0.43582	2.20097			0.43195	2.86111			0.42702	3.52821
		0.44118	1.53978			0.437	2.1999			0.43229	2.86054			0.42779	3.52615
		0.44236	1.53961			0.43769	2.19925			0.43345	2.85836			0.42866	3.52376
		0.44271	1.53953			0.43854	2.19851			0.43377	2.85776			0.4292	3.5223
		0.44359	1.53936			0.43914	2.19788			0.43531	2.85486			0.4305	3.51874
		0.44477	1.53913			0.43979	2.19724			0.4357	2.8541			0.43063	3.51838
		0.44482	1.53912			0.44053	2.19649			0.43622	2.85309			0.43191	3.51489
		0.44578	1.5389			0.44131	2.19572			0.43627	2.85298			0.43258	3.51307
		0.44667	1.53871			0.44217	2.19492			0.4374	2.8507			0.43333	3.51113
		0.44702	1.53861			0.44224	2.19486			0.43845	2.8485			0.43362	3.51032
		0.44759	1.53848			0.44321	2.19373			0.43884	2.84766			0.43492	3.50696
		0.44823	1.53829			0.44405	2.19271			0.43973	2.8457			0.43534	3.50592
		0.44947	1.53795			0.44446	2.19227			0.44007	2.84493			0.43628	3.50347
		0.44973	1.53785			0.44525	2.19135			0.44087	2.84307			0.43657	3.5028
		0.45035	1.53766			0.44624	2.19018			0.44157	2.84139			0.43651	3.50295
		0.45129	1.53733			0.44692	2.18929			0.44198	2.84038			0.43866	3.49746
		0.4519	1.53709			0.44769	2.18836			0.44336	2.83686			0.43891	3.49683
		0.45222	1.53697			0.44788	2.18811			0.44352	2.83645			0.43938	3.49568
		0.45315	1.53657			0.44906	2.18657			0.44464	2.83344			0.44047	3.49304
		0.45373	1.53631			0.44941	2.18609			0.44542	2.83125			0.44061	3.49274
		0.45469	1.53586			0.45037	2.18482			0.44611	2.82933			0.44178	3.48988
		0.45497	1.53573			0.45092	2.18408			0.44697	2.82686			0.44267	3.48759
		0.45621	1.53511			0.45159	2.18319			0.44735	2.82573			0.44318	3.48631
		0.45684	1.53479			0.45209	2.1825			0.44796	2.82394			0.44368	3.48495
		0.45748	1.53446			0.45307	2.18114			0.44875	2.82165			0.44429	3.48336
		0.45838	1.534			0.45408	2.17976			0.44925	2.82016			0.44541	3.48039
		0.45876	1.5338			0.45543	2.17794			0.45028	2.81711			0.44593	3.479
		0.45991	1.53322			0.45556	2.17778			0.45138	2.81388			0.44625	3.47813
		0.45987	1.53324			0.45582	2.17745			0.45191	2.81236			0.44713	3.47576
		0.4611	1.53265			0.45619	2.17689			0.45215	2.81168			0.44793	3.47356
		0.46175	1.53234			0.45722	2.17548			0.45306	2.80904			0.44875	3.47128
		0.46264	1.53195			0.45838	2.17397			0.45433	2.80543			0.44977	3.46842
		0.46323	1.53168			0.4588	2.17336			0.45468	2.80444			0.44971	3.46859
		0.46391	1.53141			0.45925	2.17276			0.45517	2.80308			0.45094	3.46509
		0.46449	1.53118			0.4599	2.17184			0.45625	2.80011			0.45176	3.46272
		0.46512	1.53096			0.46153	2.16965			0.45741	2.79691			0.45254	3.46046
		0.46576	1.5307			0.46189	2.16918			0.45715	2.79762			0.45269	3.46004
		0.46637	1.53053			0.46239	2.16851			0.45778	2.79589			0.45344	3.45784
		0.4676	1.53017			0.46296	2.16776			0.45906	2.7924			0.45463	3.45423
		0.46821	1.53004			0.4636	2.16687			0.45989	2.79013			0.45514	3.45263
		0.46852	1.52995			0.46524	2.16465			0.46029	2.78903			0.45633	3.44901
		0.46947	1.52973			0.46516	2.16476			0.46125	2.7864			0.45635	3.44894
		0.47034	1.52953			0.46586	2.1638			0.46131	2.78622			0.45737	3.44565
		0.47035	1.52953			0.46659	2.16281			0.46225	2.78358			0.45832	3.44249
		0.47124	1.52939			0.467	2.16224			0.46326	2.78075			0.45842	3.44218
		0.47223	1.52922			0.4683	2.16042			0.46376	2.77935			0.4596	3.43809
		0.47283	1.52909			0.46904	2.15938			0.46466	2.77677			0.4601	3.43636
		0.47375	1.52894			0.46949	2.1587			0.46566	2.7738			0.4607	3.43417
		0.47436	1.52881			0.46973	2.15837			0.46572	2.77361			0.46152	3.43112
		0.47526	1.52862			0.47071	2.15697			0.46702	2.76976			0.46255	3.42721
		0.47591	1.52849			0.47199	2.15502			0.46721	2.76918			0.46279	3.42629
		0.47654	1.52836			0.47228	2.15453			0.46813	2.76645			0.46374	3.42255
		0.47682	1.5283			0.47294	2.1535			0.46935	2.76268			0.4649	3.4178
		0.47809	1.52803			0.47335	2.15283			0.46941	2.76251			0.46535	3.41592
		0.47895	1.52783			0.47445	2.15106			0.47023	2.75992			0.46613	3.4127
		0.47987	1.52761			0.47519	2.1498			0.47066	2.75857			0.46634	3.41176
		0.47961	1.52767			0.47611	2.14824			0.4712	2.75687			0.46728	3.40774
		0.48078	1.52738			0.47664	2.14731			0.4725	2.75269			0.46784	3.40529
		0.48109	1.5273			0.47681	2.14703			0.47342	2.74963			0.46897	3.40032
		0.48207	1.52702			0.47776	2.14523			0.47362	2.74896			0.46992	3.39611
		0.48293	1.52675			0.4788	2.14327			0.47457	2.74586			0.47013	3.39517
		0.48324	1.52666			0.47973	2.14151			0.47521	2.74371			0.47101	3.39114
		0.48414	1.52638			0.47978	2.14141			0.4756	2.74241			0.4715	3.38894
		0.48506	1.52604			0.48089	2.13921			0.47662	2.73898			0.47228	3.38536
		0.48567	1.52582			0.48129	2.13843			0.47725	2.73687			0.47333	3.3806
		0.48664	1.52545			0.48229	2.13638			0.47842	2.7329			0.4738	3.3784
		0.48697	1.52532			0.48276	2.13544			0.4788	2.73163			0.4745	3.37517
		0.48787	1.52495			0.48346	2.13395			0.47927	2.73006			0.47533	3.37135
		0.4888	1.52455			0.48411	2.13259			0.48005	2.72742			0.47586	3.36882
		0.48875	1.52458			0.48472	2.13128			0.48075	2.72497			0.47694	3.36386
		0.49005	1.52396			0.48511	2.13043			0.48196	2.72081			0.47765	3.3606
		0.4903	1.52384			0.48661	2.12716			0.48281	2.71766			0.4783	3.35762
		0.4909	1.52358			0.48726	2.12577			0.48322	2.71614			0.47936	3.35267
		0.49154	1.52324			0.48803	2.12404			0.48354	2.71499			0.47946	3.35222
		0.49217	1.52294			0.48808	2.12393			0.48474	2.71033			0.48019	3.34887
		0.49342	1.52221			0.48907	2.12175			0.4857	2.70652			0.48123	3.34406
		0.49368	1.52207			0.48986	2.11996			0.48602	2.70533			0.4817	3.34192
		0.49461	1.52151			0.49027	2.11906			0.48668	2.70273			0.48258	3.33791
		0.49491	1.5213			0.49122	2.11708			0.48808	2.69676			0.48328	3.33469
		0.49589	1.52067			0.49191	2.11562			0.48794	2.6974			0.48419	3.33051
		0.49686	1.51998			0.49317	2.11282			0.48931	2.69143			0.48464	3.32846
		0.49748	1.51955			0.49378	2.11162			0.48965	2.69002			0.48529	3.32542
		0.49776	1.51934			0.49417	2.11084			0.49112	2.68336			0.48613	3.32148
		0.49868	1.51866			0.49493	2.10932			0.49054	2.686			0.48679	3.31837
		0.49924	1.51823			0.49527	2.10858			0.49132	2.68245			0.48765	3.31425
		0.50021	1.5175			0.49656	2.10592			0.49257	2.6767			0.48826	3.31129
		0.50079	1.51704			0.49723	2.10463			0.49302	2.67458			0.48875	3.3089
		0.50202	1.51604			0.49775	2.1036			0.49406	2.66969			0.49013	3.30197
		0.50233	1.5158			0.49866	2.1018			0.49498	2.66533			0.49068	3.29917
		0.50329	1.51502			0.49936	2.1004			0.49488	2.66581			0.49102	3.29743
		0.50328	1.51503			0.49976	2.09958			0.49591	2.66088			0.49157	3.29458
		0.50419	1.51431			0.50028	2.09853			0.49707	2.65539			0.49293	3.28742
		0.50478	1.51385			0.50156	2.09597			0.49756	2.65307			0.49313	3.28637
		0.50538	1.51335			0.50147	2.09615			0.49838	2.64914			0.49396	3.28186
		0.50664	1.51234			0.50275	2.09355			0.49884	2.64699			0.49448	3.27904
		0.50731	1.5118			0.50374	2.09151			0.49957	2.64359			0.49575	3.27209
		0.50792	1.51132			0.50409	2.0908			0.50068	2.63834			0.49574	3.2721
		0.50921	1.51032			0.50488	2.08914			0.50096	2.63704			0.49719	3.26405
		0.50947	1.51014			0.50518	2.08848			0.50224	2.63113			0.4975	3.26228
		0.51004	1.5097			0.50616	2.08637			0.50218	2.6314			0.49827	3.25797
		0.51069	1.50922			0.50655	2.0855			0.50385	2.62365			0.49929	3.25215
		0.51156	1.50861			0.50773	2.08288			0.50443	2.62097			0.49951	3.25089
		0.51218	1.50818			0.50878	2.08045			0.50443	2.62098			0.50095	3.24269
		0.51282	1.50771			0.5089	2.08016			0.50553	2.61599			0.50162	3.23877
		0.51407	1.50687			0.51021	2.07698			0.50633	2.61234			0.50163	3.23872
		0.51378	1.50706			0.51054	2.07621			0.50685	2.60999			0.50305	3.23043
		0.51531	1.50603			0.51126	2.07443			0.50803	2.60469			0.50335	3.22873
		0.51559	1.50583			0.51174	2.07315			0.50828	2.60354			0.50396	3.22514
		0.5168	1.505			0.51235	2.07159			0.50885	2.60102			0.50514	3.21811
		0.51716	1.50475			0.51342	2.06876			0.51003	2.59595			0.50647	3.21007
		0.5184	1.50388			0.51459	2.06564			0.51088	2.59223			0.50701	3.20683
		0.51871	1.50366			0.51488	2.06485			0.51128	2.5906			0.5068	3.2081
		0.51901	1.50345			0.51586	2.06209			0.5117	2.58882			0.50789	3.20137
		0.52081	1.50213			0.51639	2.06058			0.51314	2.58267			0.50873	3.19608
		0.52087	1.50208			0.51707	2.05865			0.51359	2.58085			0.50955	3.19093
		0.52174	1.50143			0.51772	2.05679			0.51466	2.57627			0.5105	3.18491
		0.52204	1.50119			0.51813	2.05559			0.51511	2.57438			0.51084	3.1827
		0.52299	1.50045			0.51891	2.05329			0.51567	2.57205			0.51133	3.17956
		0.52331	1.5002			0.51987	2.05046			0.51649	2.56853			0.51206	3.17479
		0.52393	1.49968			0.52026	2.04928			0.51695	2.56659			0.5127	3.17054
		0.52542	1.49843			0.52151	2.04551			0.5173	2.56509			0.51418	3.16076
		0.52579	1.49811			0.52178	2.04467			0.51851	2.55992			0.51494	3.1557
		0.52666	1.49733			0.52313	2.0405			0.51895	2.55802			0.51504	3.15504
		0.52668	1.49731			0.52329	2.04002			0.51958	2.55527			0.51614	3.14767
		0.52733	1.49671			0.52431	2.03682			0.5208	2.54993			0.51657	3.1448
		0.52859	1.49553			0.52468	2.03572			0.52198	2.5447			0.51682	3.14311
		0.52887	1.49525			0.5257	2.0325			0.52184	2.54533			0.51824	3.13363
		0.52983	1.4943			0.52616	2.03108			0.52345	2.53816			0.51901	3.12845
		0.53069	1.49342			0.52678	2.02912			0.52321	2.53918			0.51938	3.12596
		0.53167	1.49238			0.5275	2.02683			0.52462	2.53282			0.52033	3.11969
		0.53193	1.49211			0.52751	2.0268			0.52528	2.52976			0.521	3.11528
		0.53285	1.49109			0.52899	2.02203			0.52564	2.5281			0.52156	3.11155
		0.53316	1.49073			0.5303	2.01785			0.52647	2.5243			0.52302	3.10203
		0.53412	1.48962			0.5305	2.0172			0.52787	2.5179			0.52316	3.10108
		0.53505	1.48853			0.53086	2.01605			0.52782	2.51811			0.52421	3.09415
		0.53533	1.48817			0.53181	2.01296			0.52863	2.51424			0.52476	3.09057
		0.53625	1.48703			0.53256	2.01057			0.52936	2.51079			0.52556	3.08542
		0.53655	1.48668			0.53338	2.00794			0.5298	2.50876			0.52644	3.07962
		0.53778	1.48514			0.53429	2.00502			0.53094	2.50339			0.52704	3.07569
		0.53778	1.48514			0.53501	2.00271			0.53165	2.50001			0.52802	3.06932
		0.5391	1.48344			0.53566	2.00066			0.53187	2.49895			0.52823	3.0679
		0.54006	1.48223			0.53621	1.99889			0.53301	2.49354			0.529	3.0629
		0.54032	1.48192			0.53693	1.99661			0.53336	2.49185			0.5297	3.05827
		0.5409	1.48119			0.53769	1.99421			0.53399	2.48882			0.53027	3.05456
		0.54185	1.47998			0.53837	1.99208			0.53502	2.48384			0.53106	3.0493
		0.54243	1.47927			0.53937	1.98897			0.53569	2.48057			0.53265	3.03882
		0.54367	1.47772			0.54006	1.98683			0.53627	2.4777			0.53265	3.03882
		0.54403	1.4773			0.54091	1.98422			0.53762	2.47107			0.53353	3.03303
		0.54501	1.47612			0.5415	1.98244			0.53833	2.46755			0.53428	3.02804
		0.54556	1.47545			0.54216	1.98046			0.53871	2.46569			0.53474	3.02499
		0.54617	1.47477			0.54282	1.97852			0.53931	2.46269			0.53591	3.01727
		0.54705	1.47369			0.54306	1.9778			0.53994	2.45952			0.53646	3.01362
		0.54737	1.47333			0.54403	1.97493			0.54101	2.45424			0.53766	3.00569
		0.54804	1.47254			0.54429	1.97417			0.54193	2.44967			0.538	3.00335
		0.54898	1.47145			0.54588	1.96959			0.54264	2.44621			0.53883	2.9979
		0.54991	1.47038			0.54625	1.96852			0.54335	2.4427			0.53965	2.99241
		0.55053	1.46966			0.54755	1.9648			0.54399	2.43958			0.54011	2.98932
		0.55141	1.46862			0.54775	1.96423			0.54432	2.43801			0.54099	2.98346
		0.5521	1.46785			0.5487	1.96154			0.54528	2.43333			0.54164	2.97918
		0.55239	1.46754			0.5494	1.95951			0.54616	2.42907			0.54213	2.9759
		0.55296	1.46688			0.54972	1.95862			0.54659	2.42703			0.54291	2.97074
		0.55388	1.46585			0.55058	1.95614			0.5474	2.42318			0.54411	2.96276
		0.55455	1.4651			0.55127	1.95413			0.54823	2.41926			0.54388	2.96429
		0.55486	1.46474			0.55242	1.9508			0.54874	2.41687			0.54505	2.95655
		0.55639	1.463			0.55248	1.95062			0.54996	2.41123			0.54611	2.94957
		0.55641	1.46298			0.55374	1.94687			0.55007	2.41074			0.54664	2.94614
		0.55729	1.46198			0.55445	1.94476			0.55082	2.4073			0.54707	2.94336
		0.55822	1.46091			0.55475	1.94388			0.55178	2.40301			0.548	2.93742
		0.55887	1.46016			0.55539	1.94197			0.55227	2.40082			0.54859	2.93367
		0.55978	1.45909			0.55634	1.93911			0.55318	2.39687			0.5494	2.92857
		0.5601	1.45871			0.55659	1.93836			0.55435	2.39185			0.5504	2.92237
		0.56071	1.45798			0.55719	1.93657			0.55488	2.38963			0.55118	2.91758
		0.56129	1.45729			0.55877	1.93182			0.55568	2.38629			0.55154	2.91538
		0.56228	1.45611			0.55924	1.93041			0.55571	2.38617			0.55259	2.90896
		0.56284	1.45544			0.55958	1.9294			0.55736	2.37948			0.55306	2.90615
		0.56344	1.45471			0.56028	1.92728			0.55753	2.37878			0.55427	2.89892
		0.56391	1.45415			0.56105	1.92498			0.55827	2.37585			0.55461	2.89689
		0.56502	1.45279			0.56216	1.92164			0.559	2.37301			0.55537	2.89244
		0.56594	1.45167			0.56278	1.91979			0.55989	2.36957			0.55628	2.88709
		0.56685	1.45056			0.56351	1.9176			0.5603	2.36801			0.55699	2.883
		0.56748	1.44978			0.5641	1.91583			0.56113	2.36489			0.55753	2.87984
		0.56778	1.44941			0.56436	1.91505			0.56185	2.36222			0.55897	2.87163
		0.56842	1.44861			0.56534	1.9121			0.56235	2.36038			0.55973	2.86734
		0.56937	1.44744			0.56585	1.91059			0.56327	2.35705			0.56014	2.86502
		0.57005	1.44659			0.56681	1.90771			0.56325	2.35713			0.56036	2.86383
		0.57128	1.44503			0.5678	1.90473			0.56452	2.3526			0.56172	2.85625
		0.57154	1.4447			0.56821	1.9035			0.56555	2.34905			0.56231	2.85298
		0.57214	1.44394			0.56898	1.9012			0.56675	2.34498			0.56254	2.85172
		0.57248	1.44352			0.56993	1.89834			0.56667	2.34524			0.56371	2.84536
		0.57367	1.44199			0.57065	1.8962			0.56752	2.3424			0.56399	2.84385
		0.57426	1.44123			0.57162	1.8933			0.56889	2.33794			0.56519	2.83747
		0.57491	1.4404			0.57189	1.89247			0.56932	2.33659			0.56595	2.83343
		0.5759	1.4391			0.57293	1.88937			0.57008	2.33417			0.56651	2.83049
		0.57647	1.43835			0.57374	1.88692			0.57039	2.33322			0.56688	2.82854
		0.5768	1.43792			0.57411	1.88581			0.57116	2.33084			0.5678	2.82377
		0.57798	1.43636			0.57478	1.88381			0.57193	2.32851			0.56855	2.81989
		0.5783	1.43594			0.57575	1.88088			0.57263	2.32642			0.56934	2.81589
		0.57893	1.4351			0.57661	1.87828			0.57288	2.32569			0.57009	2.81208
		0.57962	1.43418			0.57658	1.87839			0.57399	2.32248			0.57092	2.80797
		0.58049	1.43301			0.57815	1.87364			0.57504	2.31952			0.5712	2.80656
		0.58146	1.4317			0.57883	1.8716			0.57519	2.31912			0.572	2.80263
		0.58203	1.43092			0.57938	1.86995			0.57632	2.31603			0.57296	2.79795
		0.5827	1.43			0.57979	1.86869			0.57666	2.31511			0.57318	2.79688
		0.5836	1.42876			0.58091	1.86531			0.57777	2.31218			0.57436	2.7912
		0.58418	1.42797			0.58098	1.86509			0.57869	2.30984			0.57476	2.78932
		0.58511	1.42667			0.58194	1.86218			0.57932	2.30825			0.57559	2.7854
		0.58576	1.42576			0.58288	1.85934			0.57974	2.3072			0.57646	2.78137
		0.58609	1.4253			0.58312	1.85862			0.58049	2.30539			0.57751	2.77653
		0.5867	1.42444			0.5837	1.85686			0.58135	2.30336			0.57789	2.77482
		0.58792	1.4227			0.58471	1.8538			0.58177	2.30238			0.57821	2.77336
		0.58853	1.42183			0.58538	1.85177			0.58215	2.30151			0.57858	2.7717
		0.58947	1.42048			0.58627	1.84906			0.58329	2.29897			0.57971	2.76665
		0.59012	1.41955			0.58696	1.84699			0.5842	2.29701			0.58051	2.76314

## Sheet: Figure 3c
		X-axis	Y-axis
Figure 3c	Data point	ω−1/2 (s1/2)	j−1 (cm2disk mA−1)
		0.06182	0.36769
		0.07727	0.44237
		0.10303	0.56563
		0.15455	0.80383

## Sheet: Figure 3d
		X-axis	Y-axis			X-axis	Y-axis			X-axis	Y-axis			X-axis	Y-axis
Figure 3d	IrSA-Mo2C/C	E (V vs. RHE)	jk (mA cm-2ECSA)		Ir/C	E (V vs. RHE)	jk (mA cm-2ECSA)		Pt/C	E (V vs. RHE)	jk (mA cm-2ECSA)		PtRu/C	E (V vs. RHE)	jk (mA cm-2ECSA)
		-0.02664	4.21731			-0.03998	0.72738			-0.03975	0.96667			-0.0399	2.71339
		-0.02533	4.83838			-0.0393	0.72072			-0.03971	0.95233			-0.03939	2.70763
		-0.02617	4.30844			-0.03845	0.70939			-0.03929	0.94304			-0.03958	2.67303
		-0.02705	3.82263			-0.03816	0.68732			-0.0386	0.93304			-0.03909	2.66462
		-0.02578	4.28084			-0.03784	0.67762			-0.03823	0.92101			-0.03923	2.6348
		-0.0254	4.42016			-0.03756	0.655			-0.03784	0.9104			-0.03896	2.62419
		-0.02503	4.5619			-0.03643	0.65486			-0.03775	0.89857			-0.03877	2.60662
		-0.02557	4.1464			-0.03566	0.64078			-0.03738	0.88697			-0.0386	2.58668
		-0.02524	4.2064			-0.03507	0.61885			-0.03697	0.87692			-0.03812	2.57764
		-0.02538	4.04506			-0.0346	0.61499			-0.03634	0.86388			-0.03782	2.56993
		-0.02504	4.14875			-0.03369	0.60633			-0.03618	0.85631			-0.0377	2.54604
		-0.02519	3.98746			-0.03313	0.59498			-0.03578	0.84575			-0.03781	2.51817
		-0.02438	4.28233			-0.03281	0.57344			-0.03513	0.83367			-0.03797	2.48592
		-0.02421	4.29954			-0.03237	0.5566			-0.03503	0.82228			-0.03706	2.49809
		-0.02389	4.36332			-0.03155	0.55585			-0.03432	0.81384			-0.03748	2.45902
		-0.02488	3.78211			-0.03047	0.5422			-0.03454	0.80003			-0.03695	2.45417
		-0.02476	3.80098			-0.0306	0.52494			-0.03387	0.78908			-0.03672	2.4406
		-0.02398	4.06535			-0.02984	0.50985			-0.03344	0.7804			-0.03651	2.42398
		-0.02389	3.97542			-0.02991	0.49498			-0.03304	0.77011			-0.03662	2.39556
		-0.02432	3.6982			-0.02854	0.49372			-0.03266	0.75857			-0.0361	2.38981
		-0.02342	4.0794			-0.02814	0.47486			-0.03257	0.74679			-0.03621	2.36183
		-0.024	3.69845			-0.02756	0.46392			-0.03215	0.73768			-0.03566	2.35832
		-0.02396	3.59374			-0.02685	0.44608			-0.03114	0.72969			-0.03545	2.34211
		-0.02327	3.83749			-0.02636	0.44335			-0.03105	0.71742			-0.03561	2.30858
		-0.02363	3.63776			-0.0255	0.43194			-0.03126	0.7047			-0.03573	2.27947
		-0.02374	3.41576			-0.02482	0.41261			-0.03086	0.69427			-0.03421	2.315
		-0.0236	3.36337			-0.02445	0.4044			-0.02984	0.68682			-0.03513	2.26291
		-0.02298	3.58635			-0.0236	0.39267			-0.02974	0.67534			-0.03505	2.23352
		-0.02303	3.51521			-0.02264	0.38578			-0.02964	0.66374			-0.03415	2.24536
		-0.02239	3.6924			-0.0225	0.3668			-0.02863	0.65617			-0.03421	2.22059
		-0.02286	3.38603			-0.0217	0.35262			-0.02823	0.64553			-0.03405	2.19899
		-0.02195	3.71868			-0.02072	0.34608			-0.0281	0.63546			-0.0338	2.18564
		-0.02232	3.45125			-0.02015	0.33393			-0.0277	0.62502			-0.03293	2.19697
		-0.02239	3.36788			-0.01962	0.31999			-0.0276	0.61339			-0.03332	2.15739
		-0.0227	3.09055			-0.01899	0.31039			-0.02716	0.60494			-0.03283	2.14947
		-0.02192	3.3884			-0.01875	0.29546			-0.02648	0.59446			-0.03283	2.12967
		-0.02157	3.44634			-0.01711	0.29407			-0.02606	0.58483			-0.03269	2.10549
		-0.02163	3.31585			-0.01688	0.27802			-0.02596	0.57292			-0.03246	2.09063
		-0.02181	3.12925			-0.01631	0.26544			-0.02554	0.56336			-0.03199	2.07933
		-0.02143	3.18996			-0.01541	0.2551			-0.02513	0.55338			-0.03167	2.07325
		-0.02115	3.19448			-0.01507	0.24433			-0.02475	0.54141			-0.03151	2.05058
		-0.02179	2.84703			-0.01418	0.23358			-0.0243	0.53321			-0.03123	2.04072
		-0.02048	3.28186			-0.01334	0.21968			-0.02387	0.52433			-0.03128	2.01569
		-0.02071	3.14752			-0.01273	0.20867			-0.02348	0.51292			-0.03136	1.98739
		-0.02089	3.00531			-0.01243	0.19528			-0.02274	0.5058			-0.03108	1.97691
		-0.02074	2.89894			-0.01143	0.18966			-0.02265	0.49316			-0.03057	1.97058
		-0.02011	3.08691			-0.01117	0.17438			-0.02159	0.48791			-0.03034	1.95394
		-0.0205	2.87794			-0.00998	0.1634			-0.02181	0.47355			-0.0304	1.92865
		-0.02037	2.80422			-0.00995	0.15052			-0.02108	0.46513			-0.03019	1.9103
		-0.02092	2.45721			-0.00875	0.13993			-0.02063	0.45743			-0.02963	1.90816
		-0.0199	2.7582			-0.00805	0.13256			-0.02021	0.44752			-0.03028	1.86152
		-0.02002	2.65604			-0.00747	0.11898			-0.02011	0.43541			-0.03009	1.84123
		-0.01904	2.97365			-0.00718	0.10453			-0.01967	0.42692			-0.02921	1.85113
		-0.01984	2.51583			-0.00564	0.09672			-0.01925	0.41689			-0.02903	1.83012
		-0.01944	2.60829			-0.0053	0.08422			-0.01912	0.40621			-0.0287	1.8243
		-0.0187	2.78804			-0.00466	0.07264			-0.0184	0.39725			-0.02792	1.82602
		-0.01863	2.7776			-0.00312	0.06583			-0.01767	0.3896			-0.02827	1.78756
		-0.01956	2.30125			-0.00247	0.0548			-0.01723	0.38039			-0.02803	1.77172
		-0.01882	2.47836			-0.00307	0.03591			-0.01711	0.36889			-0.02749	1.76828
		-0.01858	2.49569			-0.00148	0.0295			-0.01668	0.35931			-0.02753	1.74263
		-0.01822	2.52906			-0.000546901	0.02094			-0.01594	0.35196			-0.02765	1.70916
		-0.01833	2.32875			-0.000819584	0.00355			-0.01644	0.33712			-0.02678	1.72025
		-0.01772	2.52901			0.000437056	0.00779			-0.016	0.32796			-0.02708	1.68664
		-0.01753	2.4691			0.00111	0.01873			-0.01526	0.32002			-0.02659	1.67646
		-0.01781	2.23339			0.00206	0.02999			-0.01513	0.30907			-0.02626	1.67046
		-0.01731	2.374			0.00271	0.04223			-0.01376	0.30537			-0.02641	1.63311
		-0.01696	2.45145			0.00337	0.05434			-0.01395	0.29157			-0.02579	1.63699
		-0.01661	2.42647			0.00434	0.06514			-0.01322	0.28326			-0.02581	1.61296
		-0.0179	1.90326			0.00499	0.07851			-0.01277	0.27441			-0.02561	1.59185
		-0.01675	2.18273			0.00533	0.09397			-0.01264	0.26368			-0.02538	1.57474
		-0.01696	2.04108			0.00663	0.1021			-0.01221	0.25321			-0.02537	1.5541
		-0.0163	2.14301			0.00699	0.1165			-0.01178	0.24319			-0.02489	1.54216
		-0.01707	1.78611			0.00828	0.1259			-0.01133	0.23462			-0.02457	1.53436
		-0.0165	1.9064			0.00865	0.13997			-0.01059	0.22596			-0.02432	1.51836
		-0.01654	1.80311			0.00898	0.15743			-0.01075	0.21415			-0.02408	1.50151
		-0.0155	2.05539			0.01061	0.16388			-0.01062	0.20313			-0.02387	1.48128
		-0.01554	1.92793			0.01101	0.17686			-0.00987	0.19455			-0.0239	1.45474
		-0.01511	1.97628			0.01171	0.18901			-0.0091	0.18847			-0.0233	1.4564
		-0.01515	1.84965			0.01263	0.20625			-0.00867	0.17781			-0.02337	1.42565
		-0.01519	1.78188			0.01359	0.22147			-0.00854	0.16645			-0.02282	1.42119
		-0.0146	1.78272			0.01434	0.23062			-0.00747	0.16082			-0.02258	1.40366
		-0.01509	1.58626			0.01437	0.25132			-0.00733	0.14962			-0.02262	1.37627
		-0.01462	1.57546			0.01543	0.25946			-0.00687	0.14079			-0.02171	1.39252
		-0.01417	1.60884			0.01604	0.28112			-0.00673	0.12963			-0.0221	1.34465
		-0.01381	1.66006			0.01712	0.28743			-0.00597	0.12203			-0.0212	1.35994
		-0.01409	1.49374			0.01785	0.29991			-0.00613	0.1099			-0.0215	1.32247
		-0.01392	1.41832			0.01881	0.31808			-0.00507	0.10323			-0.021	1.31142
		-0.01298	1.59988			0.01948	0.3359			-0.00524	0.08996			-0.02097	1.29108
		-0.013	1.53299			0.02045	0.35384			-0.00416	0.08451			-0.02074	1.27147
		-0.01274	1.47984			0.02122	0.36456			-0.0037	0.07478			-0.01985	1.28589
		-0.01334	1.25833			0.02231	0.37148			-0.00325	0.06527			-0.02021	1.23928
		-0.01222	1.43219			0.02264	0.39686			-0.0028	0.05514			-0.02029	1.20553
		-0.0128	1.25529			0.02365	0.41267			-0.00295	0.04371			-0.01968	1.20738
		-0.012	1.30553			0.02408	0.42925			-0.00218	0.03538			-0.01974	1.17475
		-0.01268	1.08076			0.0252	0.43501			-0.00142	0.02709			-0.0188	1.19388
		-0.01166	1.23216			0.02587	0.45665			-0.00127	0.01607			-0.01857	1.17304
		-0.01124	1.24018			0.02665	0.468			-0.000803587	0.00756			-0.01857	1.14752
		-0.01122	1.1921			0.02755	0.49871			-4.24136e-05	0.000848308			-0.01858	1.12039
		-0.01064	1.21203			0.02825	0.52041			-8.55061e-05	0.00218			-0.01804	1.11279
		-0.01036	1.21865			0.0291	0.52525			0.000583499	0.02491			-0.01775	1.09877
		-0.01027	1.13835			0.02981	0.54615			0.00105	0.03327			-0.01779	1.06739
		-0.01001	1.1334			0.03023	0.56694			0.00182	0.04019			-0.01755	1.04621
		-0.01004	1.00699			0.0315	0.59402			0.00197	0.05327			-0.01725	1.03326
		-0.00976	1.00321			0.03201	0.60424			0.00275	0.05993			-0.01667	1.0307
		-0.00929	1.02672			0.03319	0.60574			0.00321	0.0703			-0.01637	1.01802
		-0.00951	0.8837			0.03378	0.64671			0.00338	0.08145			-0.01608	1.00251
		-0.00905	0.89185			0.0351	0.66955			0.00385	0.0913			-0.0158	0.98745
		-0.00904	0.83943			0.03572	0.70908			0.00433	0.10031			-0.01552	0.96976
		-0.00899	0.75747			0.03627	0.71681			0.00448	0.11352			-0.01557	0.93565
		-0.00848	0.77283			0.03717	0.71551			0.00526	0.12059			-0.01497	0.93532
		-0.00762	0.88386			0.03785	0.74827			0.00604	0.12908			-0.01499	0.90398
		-0.00737	0.87125			0.03919	0.77296			0.0059	0.14266			-0.015	0.87484
		-0.00753	0.73235			0.03994	0.79846			0.00606	0.15576			-0.0144	0.87311
		-0.00711	0.7145			0.03988	0.80844			0.00686	0.16201			-0.01413	0.85387
		-0.00692	0.67133			0.04174	0.84902			0.00764	0.17021			-0.01413	0.82518
		-0.00604	0.82521			0.0422	0.87312			0.00811	0.18112			-0.01291	0.85811
		-0.00618	0.65877			0.04258	0.91487			0.00797	0.19569			-0.01326	0.80286
		-0.00607	0.57578			0.04392	0.94554			0.00876	0.20356			-0.01265	0.80375
		-0.00578	0.56301			0.04454	0.94291			0.00893	0.21573			-0.01297	0.75584
		-0.00559	0.51319			0.04533	0.96514			0.01003	0.22186			-0.01235	0.75664
		-0.00505	0.54265			0.04675	0.98342			0.0105	0.2326			-0.01236	0.72586
		-0.00492	0.45833			0.04643	1.05155			0.01068	0.24439			-0.01205	0.71044
		-0.0044	0.47636			0.04778	1.08599			0.01085	0.25798			-0.01145	0.70758
		-0.00387	0.51975			0.04865	1.09558			0.01165	0.26571			-0.01145	0.67579
		-0.00392	0.40113			0.05003	1.12666			0.01243	0.27515			-0.01118	0.65458
		-0.00348	0.37976							0.01262	0.28651			-0.01053	0.65885
		-0.0035	0.30058							0.01311	0.29708			-0.01056	0.62099
		-0.0033	0.25049							0.0139	0.30651			-0.01025	0.60514
		-0.00307	0.21076							0.01439	0.31632			-0.00964	0.60359
		-0.00256	0.19741							0.01457	0.32912			-0.00993	0.55841
		-0.002	0.21231							0.01445	0.344			-0.00931	0.55586
		-0.00178	0.15583							0.01554	0.35226			-0.0084	0.57052
		-0.00125	0.17169							0.01605	0.36134			-0.0087	0.51849
		-0.0013	0.07527							0.01656	0.37043			-0.00838	0.50144
		-0.000746956	0.06779							0.01673	0.38565			-0.00806	0.48518
		-0.000821433	0.01751							0.01752	0.39629			-0.00773	0.4701
		3.47197e-05	0.000634568							0.01803	0.40565			-0.00741	0.45149
		0.000544963	0.00225							0.01852	0.4175			-0.0074	0.41821
		0.000232982	0.02311							0.01902	0.42853			-0.00708	0.39998
		0.000774813	0.32628							0.0189	0.44404			-0.00647	0.39366
		0.00105	0.36339							0.02001	0.45133			-0.00644	0.3626
		0.00159	0.22266							0.02051	0.4634			-0.00579	0.36296
		0.00187	0.28237							0.0207	0.47766			-0.00518	0.36112
		0.00212	0.38767							0.0212	0.48842			-0.00515	0.32393
		0.00269	0.32663							0.02172	0.49881			-0.00513	0.28921
		0.00357	0.27194							0.0222	0.51325			-0.0048	0.27138
		0.00325	0.46669							0.02271	0.52424			-0.00446	0.25358
		0.00348	0.60394							0.02322	0.53513			-0.00382	0.25256
		0.00473	0.37834							0.02372	0.54821			-0.00379	0.21677
		0.00439	0.58407							0.02423	0.56006			-0.00314	0.21604
		0.00496	0.57806							0.02503	0.57256			-0.00279	0.2005
		0.00497	0.74411							0.02526	0.58195			-0.00246	0.18003
		0.00554	0.73539							0.02575	0.59649			-0.00211	0.16152
		0.00584	0.81866							0.02626	0.60945			-0.00177	0.14339
		0.00644	0.79342							0.02677	0.62232			-0.00141	0.13063
		0.00675	0.87328							0.02759	0.63264			-0.00138	0.08501
		0.007	1.01715							0.02749	0.64775			-0.000415161	0.17549
		0.00732	1.09679							0.0283	0.66036			-0.000687394	0.0437
		0.00794	1.06063							0.02851	0.67468			0.000284374	0.00742
		0.008	1.23089							0.02935	0.68386			2.63547e-05	0.000688642
		0.0083	1.36501							0.02894	0.70134			0.000849887	0.00316
		0.00854	1.63138							0.02945	0.71609			0.000746887	0.03467
		0.00949	1.37185							0.03088	0.72655			0.00144	0.044
		0.00961	1.49703							0.03169	0.73942			0.00116	0.09394
		0.00959	1.88496							0.03164	0.74842			0.00152	0.11531
		0.01053	1.64544							0.03214	0.76557			0.00219	0.11781
		0.01079	1.90892							0.03234	0.78271			0.00226	0.15343
		0.01126	1.80781							0.03349	0.79152			0.00263	0.17286
		0.01228	1.58728							0.03401	0.80446			0.00361	0.16696
		0.0123	1.85257							0.03452	0.82058			0.00368	0.1998
		0.01254	2.16361							0.03444	0.83631			0.00374	0.23819
		0.01361	1.8526							0.03498	0.84686			0.00474	0.22952
		0.01333	2.303							0.03582	0.85743			0.00449	0.28261
		0.01433	2.1023							0.036	0.88099			0.00517	0.28894
		0.01438	2.3956							0.03685	0.89049			0.00493	0.34736
		0.01548	2.07876							0.03706	0.90797			0.00533	0.366
		0.01549	2.42784							0.03731	0.91923			0.00602	0.36938
		0.01618	2.42272							0.03814	0.93424			0.00673	0.37384
		0.01657	2.55354							0.03865	0.95168			0.0068	0.4156
		0.01686	2.91667							0.03951	0.96189			0.0072	0.43638
		0.01742	3.24446							0.03974	0.97597			0.00757	0.46396
		0.01831	2.82171							0.04055	0.99483			0.00829	0.4692
		0.01887	2.67281							0.04079	1.00939			0.00837	0.51045
		0.01883	3.24086							0.04161	1.02632			0.00907	0.52046
		0.01889	3.72042							0.04123	1.04552			0.00917	0.55651
		0.01964	3.63182							0.0424	1.05365			0.00987	0.56847
		0.0206	3.08815							0.04291	1.07355			0.00999	0.60264
		0.02099	3.31481							0.04315	1.08883			0.01038	0.63245
		0.0211	3.64696							0.04368	1.10562			0.01079	0.65556
		0.02167	4.14026							0.04421	1.12417			0.0112	0.6824
		0.0228	3.76988							0.04507	1.13512			0.0116	0.71133
		0.02319	4.11119							0.04561	1.15031			0.01201	0.73808
		0.02355	3.80137							0.04554	1.16834			0.01215	0.77237
		0.0244	4.29667							0.04638	1.18452			0.01286	0.78594
		0.02443	4.19626							0.04694	1.19741			0.01329	0.81143
		0.02497	5.00877							0.04783	1.20279			0.01341	0.8524
		0.02609	4.71833							0.04802	1.2312			0.01352	0.89902
		0.02638	4.59846							0.04826	1.24788			0.01426	0.90841
		0.02689	4.65813							0.04943	1.25765			0.01468	0.93896
		0.02775	5.38265							0.05028	1.27409			0.01541	0.95115
		0.02799	5.52879											0.01556	0.98799
		0.02803	5.32798											0.01599	1.01793
		0.02865	6.19201											0.01611	1.06953
		0.02929	7.13532											0.01715	1.06924
		0.03015	6.78671											0.01761	1.09279
		0.03058	5.97297											0.01775	1.13553
		0.0317	5.85893											0.01789	1.18253
		0.03238	6.54762											0.01896	1.17749
		0.03299	6.25546											0.01939	1.21681
		0.03412	5.12189											0.01923	1.27997
		0.03408	6.39927											0.02002	1.28411
		0.03455	6.86219											0.02015	1.33909
		0.03498	7.65469											0.02062	1.36636
		0.03559	7.33857											0.02138	1.3855
		0.03699	7.42095											0.02181	1.42886
		0.03697	7.52575											0.0223	1.45442
		0.03774	8.14063											0.02308	1.46935
		0.03892	6.29628											0.02325	1.51251
		0.03871	7.39768											0.02371	1.55291
		0.03959	7.30327											0.02422	1.56941
		0.04003	8.16649											0.02437	1.62609
		0.04068	7.66347											0.02423	1.69517
		0.04172	8.47711											0.02502	1.71254
		0.04229	8.58329											0.02548	1.7606
		0.04255	8.80442											0.02631	1.75898
		0.04348	8.40264											0.02615	1.84636
		0.04377	11.204											0.02786	1.82255
		0.04438	10.8396											0.02774	1.88559
		0.04554	8.38096											0.02792	1.94155
		0.04618	10.4448											0.02872	1.96494
		0.04665	11.8406											0.02922	2.00208
		0.04669	11.3266											0.02973	2.03446
		0.04825	10.4375											0.03019	2.09613
		0.04884	10.4451											0.03042	2.12736
		0.0492	13.6554											0.03123	2.15524
		0.05019	12.1421											0.03175	2.18532
														0.03192	2.25337
														0.03273	2.288
														0.03293	2.34302
														0.03345	2.37869
														0.03395	2.42933
														0.03447	2.47273
														0.03499	2.51155
														0.03549	2.57115
														0.03575	2.59207
														0.03657	2.62904
														0.03679	2.68668
														0.03789	2.73791
														0.03846	2.75046
														0.03868	2.8072
														0.03889	2.87496
														0.0394	2.94039
														0.03995	2.97355
														0.04049	3.02173
														0.04135	3.04036
														0.04188	3.09798
														0.04207	3.19431
														0.04296	3.1924
														0.04318	3.2693
														0.04375	3.28904
														0.0443	3.33195
														0.04483	3.40151
														0.04567	3.45883
														0.04595	3.4723
														0.04673	3.60221
														0.04703	3.60469
														0.04728	3.66284
														0.04809	3.76592
														0.04837	3.7801
														0.04858	3.89326
														0.04976	3.92731
														0.04998	4.02438
														0.05091	3.99075

[truncated: 10 more sheets: Figure 3e, Figure 3f, Figure 4a, Figure 4b, Figure 4c, Figure 5a, Figure 5b, Figure 5c, Figure 5d, Figure 5e]
