# Supplementary material for: Atomically dispersed Iridium on Mo2C as an efficient and stable alkaline hydrogen oxidation reaction catalyst
Source: Nat Commun. 2024 May 18;15:4236. doi: 10.1038/s41467-024-48672-9 (PMC11102501; doi:10.1038/s41467-024-48672-9)
Supplement: Supplementary file 3 — Source Data [file 41467_2024_48672_MOESM3_ESM.zip › Atomic Coordinates.txt]

Ir                                     
   1.00000000000000     
     7.6868999999999996   -7.6868999999999996    0.0000000000000000
     0.0000000000000000    7.6868999999999996   -7.6868999999999996
    12.5037040000000008   12.5037040000000008   12.5037040000000008
   Ir
    64
Selective dynamics
Direct
  0.0583439999999982  0.0700580000000031  0.0645749999999978   F   F   F
  0.3916770000000014  0.2367249999999999  0.1670360000000031   F   F   F
  0.2250110000000021  0.4033919999999966  0.2679471525829538   T   T   T
  0.0583439999999982  0.0700580000000031  0.3692634355223319   T   T   T
  0.0583439999999982  0.3200580000000031  0.0645749999999978   F   F   F
  0.3916770000000014  0.4867249999999999  0.1670360000000031   F   F   F
  0.2250110000000021  0.1533919999999966  0.2679471525829538   T   T   T
  0.0583439999999982  0.3200580000000031  0.3692634355223319   T   T   T
  0.3083439999999982  0.3200580000000031  0.0645749999999978   F   F   F
  0.1416770000000014  0.4867249999999999  0.1670360000000031   F   F   F
  0.4750110000000021  0.1533919999999966  0.2679471525829538   T   T   T
  0.3083439999999982  0.3200580000000031  0.3692634355223319   T   T   T
  0.3083439999999982  0.0700580000000031  0.0645749999999978   F   F   F
  0.1416770000000014  0.2367249999999999  0.1670360000000031   F   F   F
  0.4750110000000021  0.4033919999999966  0.2679471525829538   T   T   T
  0.3083439999999982  0.0700580000000031  0.3692634355223319   T   T   T
  0.5583439999999982  0.0700580000000031  0.0645749999999978   F   F   F
  0.8916770000000014  0.2367249999999999  0.1670360000000031   F   F   F
  0.7250110000000021  0.4033919999999966  0.2679471525829538   T   T   T
  0.5583439999999982  0.0700580000000031  0.3692634355223319   T   T   T
  0.5583439999999982  0.3200580000000031  0.0645749999999978   F   F   F
  0.8916770000000014  0.4867249999999999  0.1670360000000031   F   F   F
  0.7250110000000021  0.1533919999999966  0.2679471525829538   T   T   T
  0.5583439999999982  0.3200580000000031  0.3692634355223319   T   T   T
  0.8083439999999982  0.3200580000000031  0.0645749999999978   F   F   F
  0.6416770000000014  0.4867249999999999  0.1670360000000031   F   F   F
  0.9750110000000021  0.1533919999999966  0.2679471525829538   T   T   T
  0.8083439999999982  0.3200580000000031  0.3692634355223319   T   T   T
  0.8083439999999982  0.0700580000000031  0.0645749999999978   F   F   F
  0.6416770000000014  0.2367249999999999  0.1670360000000031   F   F   F
  0.9750110000000021  0.4033919999999966  0.2679471525829538   T   T   T
  0.8083439999999982  0.0700580000000031  0.3692634355223319   T   T   T
  0.0583439999999982  0.5700580000000031  0.0645749999999978   F   F   F
  0.3916770000000014  0.7367249999999999  0.1670360000000031   F   F   F
  0.2250110000000021  0.9033919999999966  0.2679471525829538   T   T   T
  0.0583439999999982  0.5700580000000031  0.3692634355223319   T   T   T
  0.0583439999999982  0.8200580000000031  0.0645749999999978   F   F   F
  0.3916770000000014  0.9867249999999999  0.1670360000000031   F   F   F
  0.2250110000000021  0.6533919999999966  0.2679471525829538   T   T   T
  0.0583439999999982  0.8200580000000031  0.3692634355223319   T   T   T
  0.3083439999999982  0.8200580000000031  0.0645749999999978   F   F   F
  0.1416770000000014  0.9867249999999999  0.1670360000000031   F   F   F
  0.4750110000000021  0.6533919999999966  0.2679471525829538   T   T   T
  0.3083439999999982  0.8200580000000031  0.3692634355223319   T   T   T
  0.3083439999999982  0.5700580000000031  0.0645749999999978   F   F   F
  0.1416770000000014  0.7367249999999999  0.1670360000000031   F   F   F
  0.4750110000000021  0.9033919999999966  0.2679471525829538   T   T   T
  0.3083439999999982  0.5700580000000031  0.3692634355223319   T   T   T
  0.5583439999999982  0.5700580000000031  0.0645749999999978   F   F   F
  0.8916770000000014  0.7367249999999999  0.1670360000000031   F   F   F
  0.7250110000000021  0.9033919999999966  0.2679471525829538   T   T   T
  0.5583439999999982  0.5700580000000031  0.3692634355223319   T   T   T
  0.5583439999999982  0.8200580000000031  0.0645749999999978   F   F   F
  0.8916770000000014  0.9867249999999999  0.1670360000000031   F   F   F
  0.7250110000000021  0.6533919999999966  0.2679471525829538   T   T   T
  0.5583439999999982  0.8200580000000031  0.3692634355223319   T   T   T
  0.8083439999999982  0.8200580000000031  0.0645749999999978   F   F   F
  0.6416770000000014  0.9867249999999999  0.1670360000000031   F   F   F
  0.9750110000000021  0.6533919999999966  0.2679471525829538   T   T   T
  0.8083439999999982  0.8200580000000031  0.3692634355223319   T   T   T
  0.8083439999999982  0.5700580000000031  0.0645749999999978   F   F   F
  0.6416770000000014  0.7367249999999999  0.1670360000000031   F   F   F
  0.9750110000000021  0.9033919999999966  0.2679471525829538   T   T   T
  0.8083439999999982  0.5700580000000031  0.3692634355223319   T   T   T

Ir-N4C                                      
   1.00000000000000     
    12.3000000000000007    0.0000000000000000    0.0000000000000000
     0.0000000000000000   20.0000000000000000    0.0000000000000000
     6.1500000000000004    0.0000000000000000   10.6521124665485996
   C    N    Ir
    44     4     1
Direct
  0.0710584520335921  0.2874492899979398  0.0667133472278223
  0.1381315586303555  0.2875009250742514  0.1338177403990664
  0.2706611678021062  0.2875619525947288  0.0690741482174898
  0.3382024593543801  0.2875964958921359  0.1357195842708064
  0.4709531334315609  0.2874772719017833  0.0661764860349147
  0.5392030015067628  0.2875987280059050  0.1320068920648673
  0.6717492999974872  0.2874869285002521  0.0618914370351815
  0.7409695345929240  0.2875362502427925  0.1264434658011158
  0.8730493990597782  0.2874540725428240  0.0625383883543198
  0.9396511264326129  0.2875191882102121  0.1292160902929032
  0.0733911326370126  0.2875381034683737  0.2663183295145703
  0.1399124462725342  0.2875569892631051  0.3339879620289866
  0.2742119581046810  0.2876920496240096  0.2700362679724524
  0.3420271477275429  0.2877988388264450  0.3377975714337637
  0.4775025431836965  0.2878304917283319  0.2661908658946820
  0.6780256060146480  0.2877662941633362  0.2562725639643859
  0.7459346897866966  0.2877918207286594  0.3241732305452222
  0.8757783812258697  0.2875447173132775  0.2612752808747334
  0.9404068708984558  0.2875868350354466  0.3304446926631553
  0.0704137386165634  0.2874652225019598  0.4667009626374769
  0.1362565866731162  0.2874924869718006  0.5349399370523359
  0.2704842748561715  0.2878321736223151  0.4732449160965891
  0.7360351833136131  0.2878507900196530  0.5246950568999753
  0.8702751413539928  0.2875869647021149  0.4629965553080068
  0.9360935120148087  0.2875020036683417  0.5312872305949875
  0.0661434095630563  0.2874879143311619  0.6674691556367621
  0.1307432445139541  0.2874934237247504  0.7366630916345339
  0.2605493083294012  0.2877518992077331  0.6738665704173705
  0.3284538757597988  0.2877899078468500  0.7417416177702605
  0.5288894148250504  0.2878308311113003  0.7317899657614042
  0.6643526912056253  0.2878227901679946  0.6601876152374339
  0.7321856908736422  0.2876663250254259  0.7279562870270243
  0.8665283271610216  0.2875501712075973  0.6640018809678948
  0.9331528275012715  0.2875309777057485  0.7315585245436043
  0.0668749096180550  0.2874613491078058  0.8687105372167910
  0.1335036760053563  0.2874361540715875  0.9353630581087097
  0.2655854570866584  0.2874409487357310  0.8715608097435930
  0.3347765398484503  0.2874547581084175  0.9361400949791991
  0.4673055031094076  0.2875848900564312  0.8660075763711723
  0.5355956137097351  0.2875276842238470  0.9318270191429340
  0.6683085901188812  0.2875385361725576  0.8622932545284276
  0.7358667200147725  0.2874386699501276  0.9289180663634159
  0.8683800904687627  0.2875359214831370  0.8640891292789101
  0.9354897074437390  0.2874954615077813  0.9311634433140830
  0.5496085085106773  0.2880483968394152  0.3231003047994992
  0.3273444975414517  0.2880398082447670  0.5454143326012911
  0.6791188828245309  0.2880699942049834  0.4525802792956618
  0.4568317982019552  0.2880634551294912  0.6748512417620698
  0.5032124656932965  0.2883371545828618  0.4989613510407445

IrO2                                     
   1.00000000000000     
     0.0000000000000000    0.0000000000000000    9.5552700000000002
     9.0515600000000003   -9.0515600000000003    0.0000000000000000
    18.7918909999999997   18.7918909999999997    0.0000000000000000
   O    Ir
    96    48
Selective dynamics
Direct
  0.1036268866768916  0.2889285659250113  0.5101090387855325   T   T   T
  0.1043110000000027  0.0388090000000005  0.1485970000000023   F   F   F
  0.1043110000000027  0.2888090000000005  0.2690160000000006   F   F   F
  0.1034285865705792  0.0393008285954878  0.3888568534378604   T   T   T
  0.2709779999999995  0.3845129999999983  0.1024990000000017   F   F   F
  0.2709779999999995  0.1345129999999983  0.2229179999999999   F   F   F
  0.2702516409258832  0.3858891977316515  0.3434964421484115   T   T   T
  0.2702332824222746  0.1351091474055261  0.4669101290164936   T   T   T
  0.1043110000000027  0.0388090000000005  0.0564010000000010   F   F   F
  0.1043110000000027  0.2888090000000005  0.1768199999999993   F   F   F
  0.1036398419875564  0.0402014461153732  0.2968528882645503   T   T   T
  0.1035138762429270  0.2901263809083320  0.4184267713855217   T   T   T
  0.2709779999999995  0.1931050000000027  0.1024990000000017   F   F   F
  0.2709779999999995  0.4431050000000027  0.2229179999999999   F   F   F
  0.2703581355221515  0.1943872880846935  0.3439143139013496   T   T   T
  0.2702084520083899  0.4450843036739186  0.4671555721755662   T   T   T
  0.4369598866768876  0.2889285659250113  0.5101090387855325   T   T   T
  0.4376439999999988  0.0388090000000005  0.1485970000000023   F   F   F
  0.4376439999999988  0.2888090000000005  0.2690160000000006   F   F   F
  0.4367615865705753  0.0393008285954878  0.3888568534378604   T   T   T
  0.6043110000000027  0.3845129999999983  0.1024990000000017   F   F   F
  0.6043110000000027  0.1345129999999983  0.2229179999999999   F   F   F
  0.6035846409258859  0.3858891977316515  0.3434964421484115   T   T   T
  0.6035662824222781  0.1351091474055261  0.4669101290164936   T   T   T
  0.4376439999999988  0.0388090000000005  0.0564010000000010   F   F   F
  0.4376439999999988  0.2888090000000005  0.1768199999999993   F   F   F
  0.4369728419875525  0.0402014461153732  0.2968528882645503   T   T   T
  0.4368468762429230  0.2901263809083320  0.4184267713855217   T   T   T
  0.6043110000000027  0.1931050000000027  0.1024990000000017   F   F   F
  0.6043110000000027  0.4431050000000027  0.2229179999999999   F   F   F
  0.6036911355221548  0.1943872880846935  0.3439143139013496   T   T   T
  0.6035414520083929  0.4450843036739186  0.4671555721755662   T   T   T
  0.7702938866768881  0.2889285659250113  0.5101090387855325   T   T   T
  0.7709779999999995  0.0388090000000005  0.1485970000000023   F   F   F
  0.7709779999999995  0.2888090000000005  0.2690160000000006   F   F   F
  0.7700955865705760  0.0393008285954878  0.3888568534378604   T   T   T
  0.9376439999999988  0.3845129999999983  0.1024990000000017   F   F   F
  0.9376439999999988  0.1345129999999983  0.2229179999999999   F   F   F
  0.9369176409258820  0.3858891977316515  0.3434964421484115   T   T   T
  0.9368992824222742  0.1351091474055261  0.4669101290164936   T   T   T
  0.7709779999999995  0.0388090000000005  0.0564010000000010   F   F   F
  0.7709779999999995  0.2888090000000005  0.1768199999999993   F   F   F
  0.7703068419875529  0.0402014461153732  0.2968528882645503   T   T   T
  0.7701808762429242  0.2901263809083320  0.4184267713855217   T   T   T
  0.9376439999999988  0.1931050000000027  0.1024990000000017   F   F   F
  0.9376439999999988  0.4431050000000027  0.2229179999999999   F   F   F
  0.9370241355221509  0.1943872880846935  0.3439143139013496   T   T   T
  0.9368744520083890  0.4450843036739186  0.4671555721755662   T   T   T
  0.1036268866768916  0.7889285659250111  0.5101090387855325   T   T   T
  0.1043110000000027  0.5388090000000005  0.1485970000000023   F   F   F
  0.1043110000000027  0.7888090000000005  0.2690160000000006   F   F   F
  0.1034285865705792  0.5393008285954879  0.3888568534378604   T   T   T
  0.2709779999999995  0.8845129999999983  0.1024990000000017   F   F   F
  0.2709779999999995  0.6345129999999983  0.2229179999999999   F   F   F
  0.2702516409258832  0.8858891977316516  0.3434964421484115   T   T   T
  0.2702332824222746  0.6351091474055263  0.4669101290164936   T   T   T
  0.1043110000000027  0.5388090000000005  0.0564010000000010   F   F   F
  0.1043110000000027  0.7888090000000005  0.1768199999999993   F   F   F
  0.1036398419875564  0.5402014461153735  0.2968528882645503   T   T   T
  0.1035138762429270  0.7901263809083320  0.4184267713855217   T   T   T
  0.2709779999999995  0.6931050000000027  0.1024990000000017   F   F   F
  0.2709779999999995  0.9431050000000027  0.2229179999999999   F   F   F
  0.2703581355221515  0.6943872880846931  0.3439143139013496   T   T   T
  0.2702084520083899  0.9450843036739186  0.4671555721755662   T   T   T
  0.4369598866768876  0.7889285659250111  0.5101090387855325   T   T   T
  0.4376439999999988  0.5388090000000005  0.1485970000000023   F   F   F
  0.4376439999999988  0.7888090000000005  0.2690160000000006   F   F   F
  0.4367615865705753  0.5393008285954879  0.3888568534378604   T   T   T
  0.6043110000000027  0.8845129999999983  0.1024990000000017   F   F   F
  0.6043110000000027  0.6345129999999983  0.2229179999999999   F   F   F
  0.6035846409258859  0.8858891977316516  0.3434964421484115   T   T   T
  0.6035662824222781  0.6351091474055263  0.4669101290164936   T   T   T
  0.4376439999999988  0.5388090000000005  0.0564010000000010   F   F   F
  0.4376439999999988  0.7888090000000005  0.1768199999999993   F   F   F
  0.4369728419875525  0.5402014461153735  0.2968528882645503   T   T   T
  0.4368468762429230  0.7901263809083320  0.4184267713855217   T   T   T
  0.6043110000000027  0.6931050000000027  0.1024990000000017   F   F   F
  0.6043110000000027  0.9431050000000027  0.2229179999999999   F   F   F
  0.6036911355221548  0.6943872880846931  0.3439143139013496   T   T   T
  0.6035414520083929  0.9450843036739186  0.4671555721755662   T   T   T
  0.7702938866768881  0.7889285659250111  0.5101090387855325   T   T   T
  0.7709779999999995  0.5388090000000005  0.1485970000000023   F   F   F
  0.7709779999999995  0.7888090000000005  0.2690160000000006   F   F   F
  0.7700955865705760  0.5393008285954879  0.3888568534378604   T   T   T
  0.9376439999999988  0.8845129999999983  0.1024990000000017   F   F   F
  0.9376439999999988  0.6345129999999983  0.2229179999999999   F   F   F
  0.9369176409258820  0.8858891977316516  0.3434964421484115   T   T   T
  0.9368992824222742  0.6351091474055263  0.4669101290164936   T   T   T
  0.7709779999999995  0.5388090000000005  0.0564010000000010   F   F   F
  0.7709779999999995  0.7888090000000005  0.1768199999999993   F   F   F
  0.7703068419875529  0.5402014461153735  0.2968528882645503   T   T   T
  0.7701808762429242  0.7901263809083320  0.4184267713855217   T   T   T
  0.9376439999999988  0.6931050000000027  0.1024990000000017   F   F   F
  0.9376439999999988  0.9431050000000027  0.2229179999999999   F   F   F
  0.9370241355221509  0.6943872880846931  0.3439143139013496   T   T   T
  0.9368744520083890  0.9450843036739186  0.4671555721755662   T   T   T
  0.2709779999999995  0.0388090000000005  0.1024990000000017   F   F   F
  0.2709779999999995  0.2888090000000005  0.2229179999999999   F   F   F
  0.2701986113693447  0.0401343827615368  0.3430554609943390   T   T   T
  0.2702618317084485  0.2900142825195122  0.4656148394917328   T   T   T
  0.1043110000000027  0.2888090000000005  0.1024990000000017   F   F   F
  0.1043110000000027  0.0388090000000005  0.2229179999999999   F   F   F
  0.1037411297460788  0.2900737198533951  0.3440696628401969   T   T   T
  0.1036221113086796  0.0402039646756037  0.4620412451214223   T   T   T
  0.6043110000000027  0.0388090000000005  0.1024990000000017   F   F   F
  0.6043110000000027  0.2888090000000005  0.2229179999999999   F   F   F
  0.6035316113693480  0.0401343827615368  0.3430554609943390   T   T   T
  0.6035948317084520  0.2900142825195122  0.4656148394917328   T   T   T
  0.4376439999999988  0.2888090000000005  0.1024990000000017   F   F   F
  0.4376439999999988  0.0388090000000005  0.2229179999999999   F   F   F
  0.4370741297460749  0.2900737198533951  0.3440696628401969   T   T   T
  0.4369551113086758  0.0402039646756037  0.4620412451214223   T   T   T
  0.9376439999999988  0.0388090000000005  0.1024990000000017   F   F   F
  0.9376439999999988  0.2888090000000005  0.2229179999999999   F   F   F
  0.9368646113693441  0.0401343827615368  0.3430554609943390   T   T   T
  0.9369278317084481  0.2900142825195122  0.4656148394917328   T   T   T
  0.7709779999999995  0.2888090000000005  0.1024990000000017   F   F   F
  0.7709779999999995  0.0388090000000005  0.2229179999999999   F   F   F
  0.7704081297460759  0.2900737198533951  0.3440696628401969   T   T   T
  0.7702891113086767  0.0402039646756037  0.4620412451214223   T   T   T
  0.2709779999999995  0.5388090000000005  0.1024990000000017   F   F   F
  0.2709779999999995  0.7888090000000005  0.2229179999999999   F   F   F
  0.2701986113693447  0.5401343827615367  0.3430554609943390   T   T   T
  0.2702618317084485  0.7900142825195124  0.4656148394917328   T   T   T
  0.1043110000000027  0.7888090000000005  0.1024990000000017   F   F   F
  0.1043110000000027  0.5388090000000005  0.2229179999999999   F   F   F
  0.1037411297460788  0.7900737198533949  0.3440696628401969   T   T   T
  0.1036221113086796  0.5402039646756039  0.4620412451214223   T   T   T
  0.6043110000000027  0.5388090000000005  0.1024990000000017   F   F   F
  0.6043110000000027  0.7888090000000005  0.2229179999999999   F   F   F
  0.6035316113693480  0.5401343827615367  0.3430554609943390   T   T   T
  0.6035948317084520  0.7900142825195124  0.4656148394917328   T   T   T
  0.4376439999999988  0.7888090000000005  0.1024990000000017   F   F   F
  0.4376439999999988  0.5388090000000005  0.2229179999999999   F   F   F
  0.4370741297460749  0.7900737198533949  0.3440696628401969   T   T   T
  0.4369551113086758  0.5402039646756039  0.4620412451214223   T   T   T
  0.9376439999999988  0.5388090000000005  0.1024990000000017   F   F   F
  0.9376439999999988  0.7888090000000005  0.2229179999999999   F   F   F
  0.9368646113693441  0.5401343827615367  0.3430554609943390   T   T   T
  0.9369278317084481  0.7900142825195124  0.4656148394917328   T   T   T
  0.7709779999999995  0.7888090000000005  0.1024990000000017   F   F   F
  0.7709779999999995  0.5388090000000005  0.2229179999999999   F   F   F
  0.7704081297460759  0.7900737198533949  0.3440696628401969   T   T   T
  0.7702891113086767  0.5402039646756039  0.4620412451214223   T   T   T

Ir-Mo2C                                      
   1.00000000000000     
    10.6427490000000002   -3.0455299999999998    0.0000000000000000
     0.0000000000000000    9.1365900000000000    0.0000000000000000
     0.0000000000000000    0.0000000000000000   22.2474999999999987
   C    Mo   Ir
    24    43     5
Selective dynamics
Direct
  0.2971999999999966  0.0865289999999987  0.0620759999999976   F   F   F
  0.4200310000000016  0.2941390000000013  0.1650419999999997   F   F   F
  0.0384953343879911  0.1684858448084637  0.2703916008728713   T   T   T
  0.1614370312476183  0.0392283958872211  0.3788530095282882   T   T   T
  0.7971999999999966  0.0865289999999987  0.0620759999999976   F   F   F
  0.9200310000000016  0.2941390000000013  0.1650419999999997   F   F   F
  0.5412107782535952  0.1689038352164533  0.2689279319513047   T   T   T
  0.6636602742955493  0.0423723967577658  0.3752043417771249   T   T   T
  0.2971999999999966  0.4198620000000020  0.0620759999999976   F   F   F
  0.4200310000000016  0.6274730000000019  0.1650419999999997   F   F   F
  0.0408648594649166  0.4992082873433679  0.2701969020617692   T   T   T
  0.1683777710041480  0.3780188062392585  0.3753991524628383   T   T   T
  0.7971999999999966  0.4198620000000020  0.0620759999999976   F   F   F
  0.9200310000000016  0.6274730000000019  0.1650419999999997   F   F   F
  0.5374071744508543  0.4992441338446355  0.2682647231513537   T   T   T
  0.6627744790729196  0.3757228394593108  0.3805503929078718   T   T   T
  0.2971999999999966  0.7531949999999981  0.0620759999999976   F   F   F
  0.4200310000000016  0.9608059999999981  0.1650419999999997   F   F   F
  0.0404298538920190  0.8346861824145482  0.2696520878102831   T   T   T
  0.1638166095945272  0.7127732740437968  0.3782814762786199   T   T   T
  0.7971999999999966  0.7531949999999981  0.0620759999999976   F   F   F
  0.9200310000000016  0.9608059999999981  0.1650419999999997   F   F   F
  0.5382338736735456  0.8325583011655224  0.2689296304702323   T   T   T
  0.6635316458868681  0.7077444796624218  0.3780667957112651   T   T   T
  0.4329719999999995  0.2984530000000021  0.0705090000000013   F   F   F
  0.0558040000000020  0.1727300000000014  0.1734760000000009   F   F   F
  0.1765095245477500  0.0475265020591709  0.2767163683739822   T   T   T
  0.1614270000000033  0.2079379999999986  0.0536420000000035   F   F   F
  0.2842580000000012  0.0822149999999979  0.1566079999999985   F   F   F
  0.4016628022945516  0.2842960339924705  0.2592678313272145   T   T   T
  0.0306501534668365  0.1641316398315407  0.3619269962648410   T   T   T
  0.9329719999999995  0.2984530000000021  0.0705090000000013   F   F   F
  0.5558040000000020  0.1727300000000014  0.1734760000000009   F   F   F
  0.6714249327301582  0.0435094687829357  0.2744283919700951   T   T   T
  0.7986223873042492  0.2553701958494998  0.3672823599035535   T   T   T
  0.6614270000000033  0.2079379999999986  0.0536420000000035   F   F   F
  0.7842580000000012  0.0822149999999979  0.1566079999999985   F   F   F
  0.9011310535502496  0.2882835350983911  0.2609781498790661   T   T   T
  0.5301234101218737  0.1663220834431344  0.3590974799776333   T   T   T
  0.4329719999999995  0.6317859999999982  0.0705090000000013   F   F   F
  0.0558040000000020  0.5060640000000021  0.1734760000000009   F   F   F
  0.1755821383900354  0.3779120413549018  0.2762381666817505   T   T   T
  0.1614270000000033  0.5412710000000018  0.0536420000000035   F   F   F
  0.4006665207066882  0.6247461418550697  0.2582452648884370   T   T   T
  0.0335473607983603  0.4985453837081049  0.3614841379537117   T   T   T
  0.9329719999999995  0.6317859999999982  0.0705090000000013   F   F   F
  0.5558040000000020  0.5060640000000021  0.1734760000000009   F   F   F
  0.7969114008325097  0.5872242370184215  0.3678429044495886   T   T   T
  0.7842580000000012  0.4155480000000011  0.1566079999999985   F   F   F
  0.9044133031063659  0.6212932652199109  0.2610231729053752   T   T   T
  0.5280858076462885  0.4956701029828170  0.3589154084263899   T   T   T
  0.4329719999999995  0.9651199999999989  0.0705090000000013   F   F   F
  0.0558040000000020  0.8393969999999982  0.1734760000000009   F   F   F
  0.1771791772247403  0.7143637949666306  0.2761206292350727   T   T   T
  0.3002340671383169  0.9233677437576159  0.3686504161141594   T   T   T
  0.1614270000000033  0.8746039999999979  0.0536420000000035   F   F   F
  0.2842580000000012  0.7488809999999972  0.1566079999999985   F   F   F
  0.3978022098084725  0.9517816921613965  0.2592790076927985   T   T   T
  0.0278660698985185  0.8296723793547336  0.3613653177179321   T   T   T
  0.9329719999999995  0.9651199999999989  0.0705090000000013   F   F   F
  0.5558040000000020  0.8393969999999982  0.1734760000000009   F   F   F
  0.6758470214997385  0.7082370523713145  0.2764235884261132   T   T   T
  0.8000304817163970  0.9208831390439297  0.3678850705964685   T   T   T
  0.6614270000000033  0.8746039999999979  0.0536420000000035   F   F   F
  0.7842580000000012  0.7488809999999972  0.1566079999999985   F   F   F
  0.9026611389501709  0.9560389877171425  0.2614071238889398   T   T   T
  0.5317252936457724  0.8276706043073792  0.3599295454917606   T   T   T
  0.2954000002912220  0.2468130600044479  0.3670329922436462   T   T   T
  0.2977247598610319  0.5957279063798030  0.3672774303350504   T   T   T
  0.2842580000000012  0.4155480000000011  0.1566079999999985   F   F   F
  0.6838479785337094  0.3904389554296000  0.2757131776001019   T   T   T
  0.6614270000000033  0.5412710000000018  0.0536420000000035   F   F   F

Mo2C                                      
   1.00000000000000     
     5.2750130000000004   -3.0455299999999998   -9.2434999999999992
     0.0000000000000000    9.1365900000000000    0.0000000000000000
    19.3225249999999988    0.0000000000000000   11.0268370000000004
   C    Mo
    24    48
Selective dynamics
Direct
  0.2971999999999966  0.0865289999999987  0.0620759999999976   F   F   F
  0.4200310000000016  0.2941390000000013  0.1650419999999997   F   F   F
  0.0379937549507654  0.1671653113607129  0.2694774876312548   T   T   T
  0.1691657957389975  0.0437129313483461  0.3776234098369585   T   T   T
  0.7971999999999966  0.0865289999999987  0.0620759999999976   F   F   F
  0.9200310000000016  0.2941390000000013  0.1650419999999997   F   F   F
  0.5379937549507657  0.1671653113607129  0.2694774876312548   T   T   T
  0.6691657957389974  0.0437129313483461  0.3776234098369585   T   T   T
  0.2971999999999966  0.4198620000000020  0.0620759999999976   F   F   F
  0.4200310000000016  0.6274730000000019  0.1650419999999997   F   F   F
  0.0379937549507654  0.5004993113607135  0.2694774876312548   T   T   T
  0.1691657957389975  0.3770469313483467  0.3776234098369585   T   T   T
  0.7971999999999966  0.4198620000000020  0.0620759999999976   F   F   F
  0.9200310000000016  0.6274730000000019  0.1650419999999997   F   F   F
  0.5379937549507657  0.5004993113607135  0.2694774876312548   T   T   T
  0.6691657957389974  0.3770469313483467  0.3776234098369585   T   T   T
  0.2971999999999966  0.7531949999999981  0.0620759999999976   F   F   F
  0.4200310000000016  0.9608059999999981  0.1650419999999997   F   F   F
  0.0379937549507654  0.8338323113607096  0.2694774876312548   T   T   T
  0.1691657957389975  0.7103799313483432  0.3776234098369585   T   T   T
  0.7971999999999966  0.7531949999999981  0.0620759999999976   F   F   F
  0.9200310000000016  0.9608059999999981  0.1650419999999997   F   F   F
  0.5379937549507657  0.8338323113607096  0.2694774876312548   T   T   T
  0.6691657957389974  0.7103799313483432  0.3776234098369585   T   T   T
  0.4329719999999995  0.2984530000000021  0.0705090000000013   F   F   F
  0.0558040000000020  0.1727300000000014  0.1734760000000009   F   F   F
  0.1756374900439011  0.0462264947102789  0.2753750001105505   T   T   T
  0.3034323229318796  0.2547315511632383  0.3686191477867675   T   T   T
  0.1614270000000033  0.2079379999999986  0.0536420000000035   F   F   F
  0.2842580000000012  0.0822149999999979  0.1566079999999985   F   F   F
  0.4008481941843142  0.2881529259481830  0.2615248140581692   T   T   T
  0.0343027464167912  0.1661050756784282  0.3604411407298531   T   T   T
  0.9329719999999995  0.2984530000000021  0.0705090000000013   F   F   F
  0.5558040000000020  0.1727300000000014  0.1734760000000009   F   F   F
  0.6756374900439011  0.0462264947102789  0.2753750001105505   T   T   T
  0.8034323229318795  0.2547315511632383  0.3686191477867675   T   T   T
  0.6614270000000033  0.2079379999999986  0.0536420000000035   F   F   F
  0.7842580000000012  0.0822149999999979  0.1566079999999985   F   F   F
  0.9008481941843143  0.2881529259481830  0.2615248140581692   T   T   T
  0.5343027464167912  0.1661050756784282  0.3604411407298531   T   T   T
  0.4329719999999995  0.6317859999999982  0.0705090000000013   F   F   F
  0.0558040000000020  0.5060640000000021  0.1734760000000009   F   F   F
  0.1756374900439011  0.3795604947102796  0.2753750001105505   T   T   T
  0.3034323229318796  0.5880645511632344  0.3686191477867675   T   T   T
  0.1614270000000033  0.5412710000000018  0.0536420000000035   F   F   F
  0.2842580000000012  0.4155480000000011  0.1566079999999985   F   F   F
  0.4008481941843142  0.6214869259481834  0.2615248140581692   T   T   T
  0.0343027464167912  0.4994390756784288  0.3604411407298531   T   T   T
  0.9329719999999995  0.6317859999999982  0.0705090000000013   F   F   F
  0.5558040000000020  0.5060640000000021  0.1734760000000009   F   F   F
  0.6756374900439011  0.3795604947102796  0.2753750001105505   T   T   T
  0.8034323229318795  0.5880645511632344  0.3686191477867675   T   T   T
  0.6614270000000033  0.5412710000000018  0.0536420000000035   F   F   F
  0.7842580000000012  0.4155480000000011  0.1566079999999985   F   F   F
  0.9008481941843143  0.6214869259481834  0.2615248140581692   T   T   T
  0.5343027464167912  0.4994390756784288  0.3604411407298531   T   T   T
  0.4329719999999995  0.9651199999999989  0.0705090000000013   F   F   F
  0.0558040000000020  0.8393969999999982  0.1734760000000009   F   F   F
  0.1756374900439011  0.7128934947102755  0.2753750001105505   T   T   T
  0.3034323229318796  0.9213985511632351  0.3686191477867675   T   T   T
  0.1614270000000033  0.8746039999999979  0.0536420000000035   F   F   F
  0.2842580000000012  0.7488809999999972  0.1566079999999985   F   F   F
  0.4008481941843142  0.9548199259481795  0.2615248140581692   T   T   T
  0.0343027464167912  0.8327720756784251  0.3604411407298531   T   T   T
  0.9329719999999995  0.9651199999999989  0.0705090000000013   F   F   F
  0.5558040000000020  0.8393969999999982  0.1734760000000009   F   F   F
  0.6756374900439011  0.7128934947102755  0.2753750001105505   T   T   T
  0.8034323229318795  0.9213985511632351  0.3686191477867675   T   T   T
  0.6614270000000033  0.8746039999999979  0.0536420000000035   F   F   F
  0.7842580000000012  0.7488809999999972  0.1566079999999985   F   F   F
  0.9008481941843143  0.9548199259481795  0.2615248140581692   T   T   T
  0.5343027464167912  0.8327720756784251  0.3604411407298531   T   T   T
